# Supplementary material for: A genetic program mediates cold-warming response and promotes stress-induced phenoptosis in C. elegans
Source: eLife. 2018 Apr 17;7:e35037. doi: 10.7554/eLife.35037 (PMC5903861; doi:10.7554/eLife.35037)
Supplement: Figure 3—source data 1. [file elife-35037-fig3-data1.xlsx]

## Sheet: Up-regulated
Gene name	log2FoldChange	pvalue	padj	ctrl-1	ctrl-2	ctrl-3	cold-1	cold-2	cold-3	isy-1-1	isy-1-2	isy-1-3
T19D12.4	2.93193	1.78262e-73	4.74963e-70	142.483	133.135	121.502	735.645	690.367	674.218	1021.85	1060.34	956.93
cpr-3	3.9047	3.01399e-47	4.01524e-44	22.9811	25.0339	30.0006	96.577	126.322	136.216	432.986	388.386	338.427
dod-19	3.14598	6.39838e-37	4.73551e-34	98.8186	97.8599	63.0012	255.024	220.33	236.172	707.787	859.525	746.095
oac-14	4.83713	2.15399e-35	1.43477e-32	13.7886	5.68953	6.00012	123.739	242.363	122.496	272.492	242.19	228.73
Y47H10A.5	4.74096	3.43109e-33	2.07768e-30	12.6396	9.10325	9.00017	76.9598	138.073	95.0569	337.151	186.469	307.307
tts-1	2.88762	1.11655e-31	5.94985e-29	65.4961	68.2744	42.0008	181.082	168.92	100.937	400.656	471.69	440.344
asp-17	3.48835	4.52256e-31	2.31729e-28	16.0868	15.9307	16.5003	101.859	152.762	134.256	177.813	196.951	168.046
T28H10.3	2.20186	5.43125e-30	2.49501e-27	179.252	157.031	138.003	467.795	738.84	514.483	838.26	685.744	667.517
lec-8	1.98513	2.6458e-29	1.17491e-26	95.3715	85.3429	85.5016	209.753	212.986	197.954	335.997	374.594	343.095
tep-1	1.35872	6.45772e-29	2.68843e-26	375.741	329.993	298.506	811.85	888.664	815.334	905.229	801.046	880.687
Y41C4A.11	2.97487	1.42719e-25	5.43229e-23	67.7942	43.2404	43.5008	122.23	108.696	108.777	310.595	461.76	445.79
clec-67	3.21671	7.30952e-25	2.63182e-22	14.9377	19.3444	7.50014	67.9057	48.4726	53.8983	140.865	134.611	126.035
ech-9	4.04494	4.2396e-24	1.4482e-21	4.59622	10.2412	15.0003	23.3897	29.3773	28.4191	161.648	142.886	172.714
ZK6.11	1.75253	1.31646e-23	4.27754e-21	395.275	326.579	303.006	740.172	925.386	687.938	1029.93	1239.64	1186.44
col-95	1.75552	1.4852e-23	4.71093e-21	162.017	175.238	130.503	101.859	118.978	128.376	611.953	450.726	529.035
Y37H2A.14	4.49617	1.91538e-23	5.93412e-21	4.59622	10.2412	4.50009	31.6893	13.2198	29.3991	117.772	161.644	164.934
ZK1055.7	1.60529	7.07194e-23	2.14119e-20	86.1791	84.205	75.0014	341.038	361.341	313.59	257.482	250.465	242.734
ZK970.7	3.54283	1.04005e-21	3.01206e-19	19.5339	7.96534	7.50014	76.2053	70.5056	59.7781	138.555	110.889	168.046
C34H4.2	2.45975	1.3327e-21	3.77749e-19	25.2792	37.5509	18.0003	58.0971	69.0367	60.758	168.576	140.128	147.041
F54D1.6	1.33316	6.91922e-21	1.84356e-18	212.575	164.996	189.004	403.662	311.4	352.789	426.058	501.481	495.581
C08E8.4	4.55636	5.33422e-20	1.36659e-17	3.44716	9.10325	4.50009	36.9709	71.9744	42.1386	155.875	120.267	132.259
C17H12.8	2.46374	8.8807e-20	2.23224e-17	55.1546	68.2744	28.5005	254.269	207.11	246.952	262.101	319.977	267.629
Y94H6A.10	1.47818	5.06865e-19	1.22772e-16	170.06	162.721	139.503	158.447	229.143	168.555	401.811	430.866	486.245
sqst-1	1.42579	6.51753e-19	1.55047e-16	176.954	166.134	132.003	536.455	678.616	514.483	447.996	438.589	397.554
F08B12.4	1.37005	7.72508e-19	1.8055e-16	217.171	164.996	187.504	413.47	490.601	350.829	554.222	454.588	468.351
F53B2.8	2.37351	1.19107e-18	2.64458e-16	31.0245	18.2065	25.5005	372.727	486.195	496.844	160.493	108.682	121.367
F17C11.11	1.82854	2.49692e-18	5.1975e-16	91.9243	65.9985	63.0012	177.309	280.553	226.373	287.502	223.432	280.855
faah-2	1.52517	3.36014e-18	6.8792e-16	152.824	172.962	147.003	391.59	440.66	519.383	513.81	434.176	418.56
acox-5	1.37468	7.00389e-18	1.33294e-15	162.017	127.445	166.503	163.728	205.641	179.334	430.676	365.767	385.106
lys-3	4.64386	7.81786e-18	1.46689e-15	6.89432	3.41372	1.50003	61.1151	141.011	88.1972	111.999	106.475	90.2471
F19B2.5	1.53346	1.13187e-17	2.03767e-15	68.9432	84.205	88.5017	71.6782	66.099	60.758	252.864	239.431	205.39
tth-1	1.79078	6.3422e-17	1.11172e-14	44.8131	40.9646	36.0007	126.757	116.04	120.536	139.71	151.162	132.259
hpo-6	2.97783	9.26048e-17	1.56162e-14	21.832	23.896	19.5004	54.3246	36.7216	22.5393	146.638	208.537	159.488
F19C7.2	2.37034	9.6275e-17	1.60322e-14	20.683	25.0339	21.0004	36.9709	26.4396	23.5192	120.081	108.682	118.255
clec-50	1.55247	1.05089e-16	1.72838e-14	184.998	175.238	162.003	171.273	161.575	166.595	609.644	429.211	500.249
clec-62	1.65749	1.17323e-16	1.90608e-14	72.3904	68.2744	78.0015	112.422	105.758	97.9968	245.936	207.433	236.51
C49C3.9	3.28628	1.47349e-16	2.36505e-14	13.7886	11.3791	13.5003	52.8155	30.8462	34.2989	73.8962	174.332	124.479
clc-1	2.23336	1.59814e-16	2.53457e-14	24.1301	27.3097	16.5003	98.086	123.385	85.2573	122.391	102.613	101.917
ins-7	4.90495	1.90173e-16	2.94592e-14	2.29811	3.41372	4.50009	5.28155	8.8132	4.89984	127.009	95.4415	77.7992
clec-150	1.32782	3.61548e-16	5.53626e-14	258.537	259.443	249.005	205.981	268.802	200.894	744.735	556.65	630.174
T26H5.9	3.96763	3.7242e-16	5.63793e-14	5.74527	6.82744	4.50009	24.8988	38.1905	43.1186	114.308	82.201	76.2432
F33H12.7	3.53498	6.30588e-16	9.33411e-14	6.89432	10.2412	4.50009	67.9057	60.2235	83.2973	81.9786	89.3729	85.5791
drd-2	0.961305	7.50383e-16	1.09853e-13	2295.81	1903.72	1963.54	2285.4	2231.21	2137.31	4048.13	4042.19	3912.52
far-3	3.08522	1.08631e-15	1.55611e-13	34.4716	67.1364	31.5006	21.1262	24.9707	25.4792	284.039	481.069	370.324
clec-41	1.40297	2.81545e-15	3.86674e-13	247.047	258.305	253.505	560.599	722.682	573.282	753.972	675.262	579.604
clec-63	0.980142	3.12803e-15	4.25221e-13	1396.1	1187.97	1198.52	1586.73	1502.65	1412.13	2713.38	2373.9	2381.43
B0024.4	5.80834	4.99548e-15	6.7222e-13	2.29811	3.41372	4.50009	38.4799	23.5019	22.5393	111.999	258.188	190.608
ttr-26	1.81223	1.32554e-14	1.76589e-12	37.9188	35.2751	31.5006	95.068	101.352	76.4375	107.38	127.991	132.259
Y69A2AL.2	2.77355	2.17977e-14	2.87514e-12	10.3415	17.0686	9.00017	16.5992	20.5641	22.5393	64.6592	98.1999	87.9131
D2063.1	3.57742	2.60716e-14	3.40516e-12	2.29811	4.55162	12.0002	6.79057	10.2821	8.81972	72.7416	71.719	66.1293
hsp-17	1.78902	1.01568e-13	1.2765e-11	45.9622	38.6888	28.5005	45.2705	48.4726	38.2188	116.617	145.645	131.481
vhp-1	1.42897	1.29261e-13	1.60936e-11	122.949	168.41	91.5018	258.042	204.172	233.233	277.111	387.834	370.324
tsp-1	4.19566	1.38702e-13	1.71091e-11	8.04338	2.27581	0	22.6352	38.1905	38.2188	66.9684	71.719	63.7954
fbxa-182	3.62688	1.93928e-13	2.34864e-11	8.04338	3.41372	4.50009	4.52705	4.4066	0.979968	66.9684	62.3404	70.0193
lys-1	1.1053	3.35517e-13	3.99086e-11	689.432	625.848	658.513	2018.31	2107.82	1953.08	1486.01	1448.72	1312.47
W01F3.2	1.38604	4.08188e-13	4.81229e-11	62.0489	55.7574	42.0008	260.305	282.022	265.571	142.019	137.37	143.929
clec-72	2.35152	5.46925e-13	6.36757e-11	28.7264	6.82744	19.5004	33.9529	26.4396	29.3991	92.3703	95.9932	91.0251
K10D11.5	1.87119	5.4967e-13	6.36757e-11	22.9811	31.8614	31.5006	173.537	132.198	136.216	84.2879	116.405	110.475
sma-1	0.814252	7.27377e-13	8.21197e-11	1756.9	1643.14	1752.03	3123.66	3794.08	2886.99	3304.55	2850.56	2908.14
F45D3.4	1.80146	1.11371e-12	1.22618e-10	73.5395	51.2058	49.501	140.338	73.4433	98.9768	160.493	238.328	208.502
gem-4	2.40064	1.18334e-12	1.29216e-10	10.3415	15.9307	19.5004	100.35	101.352	95.0569	105.071	71.719	63.7954
C25E10.8	2.05414	2.01574e-12	2.18323e-10	27.5773	21.6202	30.0006	22.6352	41.1282	25.4792	127.009	103.165	98.027
F40F8.5	1.20277	2.19217e-12	2.35517e-10	98.8186	97.8599	106.502	146.375	143.949	173.454	249.4	232.811	215.504
ugt-44	1.77394	2.22521e-12	2.37154e-10	58.6018	55.7574	60.0012	24.1443	35.2528	35.2789	196.287	196.951	202.278
skr-3	1.38006	2.31927e-12	2.45217e-10	97.6696	96.722	61.5012	218.053	235.019	177.374	245.936	225.087	203.834
F54E2.1	1.63883	2.38448e-12	2.50126e-10	86.1791	117.204	99.0019	242.197	179.202	234.212	250.554	382.318	305.751
dmd-6	1.77957	3.93468e-12	4.06339e-10	33.3226	35.2751	42.0008	71.6782	64.6301	64.6779	115.463	126.888	133.815
H34I24.2	0.9386	4.10387e-12	4.20552e-10	201.084	184.341	169.503	187.118	167.451	154.835	370.636	354.733	343.095
F44E2.4	1.17748	4.17611e-12	4.24688e-10	202.234	136.549	153.003	240.688	195.359	191.094	331.378	401.627	378.104
cebp-1	1.53482	5.57952e-12	5.63109e-10	45.9622	54.6195	40.5008	125.248	138.073	102.897	168.576	119.164	128.369
C01B10.6	1.42126	5.62508e-12	5.63439e-10	126.396	114.928	115.502	146.375	141.011	121.516	243.627	385.628	322.089
K06G5.1	0.95675	5.93748e-12	5.90292e-10	487.199	485.886	399.008	531.174	484.726	494.884	772.446	1021.17	869.017
swt-6	4.07553	6.27572e-12	6.19297e-10	4.59622	4.55162	1.50003	40.7434	45.5348	32.339	68.1231	62.3404	56.7934
skr-4	2.48438	7.3197e-12	7.17008e-10	9.19243	12.517	13.5003	31.6893	26.4396	22.5393	60.0407	73.9258	59.9054
ctsa-2	1.79569	8.1536e-12	7.92863e-10	66.6451	51.2058	72.0014	45.2705	51.4103	26.4591	192.823	243.845	217.838
fbn-1	0.996639	1.05435e-11	1.01783e-09	279.22	311.786	283.505	153.92	198.297	146.995	636.2	611.267	500.249
lipl-5	2.67682	1.1267e-11	1.07984e-09	60.8999	75.1018	75.0014	48.2885	57.2858	62.718	540.366	387.834	420.894
col-176	1.62558	1.17238e-11	1.1156e-09	136.737	96.722	108.002	85.2594	160.106	89.1771	457.233	262.05	339.983
ZC443.3	1.88296	1.23245e-11	1.16445e-09	40.2169	28.4476	30.0006	79.9778	126.322	74.4776	140.865	116.405	109.697
dlg-1	0.996233	1.29387e-11	1.21387e-09	205.681	175.238	186.004	298.785	343.715	315.55	401.811	401.075	329.091
Y46D2A.2	3.51746	1.50653e-11	1.40349e-09	5.74527	2.27581	6.00012	23.3897	22.033	34.2989	42.7212	60.6853	52.1255
C30E1.9	0.708341	1.94732e-11	1.80154e-09	845.704	714.605	733.514	733.382	822.565	733.996	1259.7	1269.98	1220.67
K03H1.5	1.14009	2.06677e-11	1.88585e-09	70.0923	68.2744	73.5014	196.172	192.421	183.254	152.411	159.989	152.486
T24C4.4	2.36185	2.12019e-11	1.89565e-09	6.89432	15.9307	12.0002	138.075	160.106	178.354	71.587	54.0651	55.2375
zip-2	1.66133	4.72114e-11	4.11078e-09	80.4338	83.0671	61.5012	307.085	211.517	260.672	211.297	290.186	211.614
Y41G9A.10	3.68787	5.34322e-11	4.59241e-09	5.74527	5.68953	4.50009	12.8266	35.2528	15.6795	100.453	49.6516	59.1274
best-5	4.97319	6.86678e-11	5.78983e-09	2.29811	1.13791	1.50003	55.8336	66.099	52.9183	49.649	50.2033	56.0154
C06B3.6	1.73222	7.20488e-11	5.99896e-09	36.7697	29.5856	31.5006	58.8516	76.381	78.3975	111.999	112.544	101.139
cnc-4	2.92476	7.67592e-11	6.31226e-09	6.89432	7.96534	7.50014	51.3065	67.5678	78.3975	64.6592	45.7898	60.6834
dct-17	2.59553	1.2673e-10	1.00494e-08	13.7886	13.6549	18.0003	15.8447	27.9085	15.6795	105.071	93.7864	73.9093
ZC116.3	1.28708	1.33407e-10	1.05163e-08	55.1546	60.309	70.5014	67.9057	67.5678	52.9183	143.174	160.54	145.485
F15B9.6	5.74644	1.55642e-10	1.19854e-08	0	2.27581	1.50003	3.01803	10.2821	3.91987	81.9786	63.9954	55.2375
acd-1	4.73813	1.63462e-10	1.24764e-08	3.44716	1.13791	1.50003	0.754508	4.4066	0.979968	45.0305	72.2707	46.6795
K08D8.6	1.63997	1.88114e-10	1.4079e-08	41.3659	32.9993	33.0006	104.122	67.5678	98.9768	102.762	124.129	107.363
R08E3.1	0.845655	1.91946e-10	1.42855e-08	402.169	351.613	328.506	404.416	308.462	336.129	644.283	680.227	623.172
fil-1	3.69485	2.73909e-10	2.00496e-08	2.29811	5.68953	4.50009	1.50902	1.46887	1.95994	68.1231	39.1696	55.2375
W03F9.4	5.13569	3.15949e-10	2.30004e-08	27.5773	12.517	12.0002	24.8988	44.066	18.6194	584.242	616.232	637.954
F49F1.5	3.27974	4.1141e-10	2.96259e-08	5.74527	10.2412	4.50009	1.50902	2.93773	3.91987	77.3601	60.1336	66.1293
srp-7	1.1022	4.306e-10	3.08412e-08	181.551	147.928	148.503	270.114	205.641	211.673	273.647	407.695	340.761
mlt-8	1.09296	5.13141e-10	3.61697e-08	112.607	102.412	100.502	184.854	186.546	160.715	212.452	269.774	188.274
atg-2	0.716791	5.66459e-10	3.95098e-08	392.976	382.336	345.007	654.158	756.466	679.118	593.479	614.025	636.398
C17F4.7	3.94949	6.04451e-10	4.17228e-08	56.3036	89.8946	135.003	100.35	92.5386	68.5978	1205.43	1638.5	1492.19
ctsa-1	1.86588	7.21179e-10	4.92695e-08	42.515	54.6195	36.0007	23.3897	49.9414	51.9383	169.73	181.504	136.927
tbb-6	1.93862	7.66968e-10	5.18657e-08	20.683	20.4823	15.0003	63.3787	69.0367	45.0786	72.7416	68.4089	77.0212
ncr-1	1.38817	7.80893e-10	5.25407e-08	56.3036	54.6195	51.001	80.7323	69.0367	69.5778	174.349	131.853	122.145
tba-7	1.57741	8.82219e-10	5.87646e-08	40.2169	30.7235	42.0008	91.2954	121.916	84.2773	129.318	110.889	96.471
arf-1.1	1.95727	9.27796e-10	6.1493e-08	27.5773	37.5509	21.0004	26.4078	24.9707	27.4391	95.8342	127.439	113.587
C36C5.12	2.75545	9.35847e-10	6.17196e-08	6.89432	9.10325	7.50014	7.54508	11.7509	7.83975	64.6592	44.6865	51.3475
nlp-34	2.9764	9.76575e-10	6.40883e-08	3.44716	10.2412	9.00017	11.3176	11.7509	7.83975	78.5147	35.8595	64.5734
hsp-70	3.20763	1.09789e-09	7.0318e-08	1.14905	6.82744	7.50014	3.01803	5.87546	9.79968	55.4222	47.4449	36.5656
spp-20	7.60716	1.20148e-09	7.65842e-08	0	0	0	3.01803	4.4066	3.91987	54.2675	49.6516	31.1197
pitr-3	2.74668	1.23571e-09	7.83911e-08	5.74527	9.10325	6.00012	23.3897	14.6887	27.4391	49.649	44.6865	47.4575
ugt-18	3.31062	1.36379e-09	8.56998e-08	2.29811	5.68953	6.00012	9.8086	13.2198	22.5393	41.5666	45.2382	49.0135
hrg-1	2.13489	1.5235e-09	9.48412e-08	28.7264	28.4476	34.5007	20.3717	27.9085	26.4591	188.204	108.682	106.585
ZK1055.6	1.76436	1.71916e-09	1.06031e-07	26.4282	25.0339	19.5004	73.1873	86.6631	74.4776	66.9684	91.028	83.2452
B0348.2	4.77874	2.71846e-09	1.61676e-07	1.14905	2.27581	3.00006	3.01803	14.6887	7.83975	99.298	36.9629	37.3436
F32A5.4	1.36436	2.90635e-09	1.71321e-07	74.6885	62.5848	57.0011	110.913	85.1942	83.2973	116.617	210.744	169.602
pcp-4	1.42727	4.31497e-09	2.49931e-07	44.8131	40.9646	37.5007	70.9237	70.5056	48.9984	114.308	108.682	110.475
C29F9.4	1.7972	4.70919e-09	2.71583e-07	18.3849	18.2065	21.0004	78.4688	71.9744	83.2973	60.0407	67.3055	70.7973
sax-2	0.822272	5.58379e-09	3.20635e-07	355.058	460.852	393.008	461.759	612.517	521.343	753.972	723.259	662.849
cbp-2	1.82562	6.05378e-09	3.46131e-07	20.683	12.517	25.5005	70.9237	57.2858	61.738	53.1129	72.8224	76.2432
clec-42	3.99361	7.09651e-09	3.95564e-07	2.29811	1.13791	6.00012	0.754508	2.93773	1.95994	46.1851	47.9966	46.6795
F01D5.5	2.20183	7.17886e-09	3.98487e-07	13.7886	9.10325	13.5003	15.0902	4.4066	10.7797	49.649	61.7887	53.6815
ifo-1	0.864904	7.56638e-09	4.18254e-07	145.93	135.411	129.002	387.063	309.931	311.63	236.699	269.222	240.4
F44G3.10	4.61841	8.88292e-09	4.84993e-07	2.29811	1.13791	1.50003	13.5811	22.033	28.4191	51.9583	34.7561	36.5656
K11H12.4	2.03413	8.86505e-09	4.84993e-07	20.683	19.3444	16.5003	136.566	91.0697	125.436	95.8342	82.201	56.0154
tir-1	1.23228	8.99116e-09	4.88899e-07	72.3904	53.4816	46.5009	81.4868	86.6631	76.4375	110.844	149.507	144.707
F20D1.3	0.807151	1.04165e-08	5.57302e-07	158.569	149.066	172.503	261.06	279.085	234.212	279.42	294.6	262.183
catp-2	7.30349	1.06338e-08	5.66656e-07	0	0	0	0	0	0	38.1027	24.8258	46.6795
C29F9.3	1.77273	1.15313e-08	6.12033e-07	17.2358	17.0686	21.0004	64.1332	45.5348	68.5978	56.5768	62.3404	67.6853
lec-6	0.899903	1.36558e-08	7.13423e-07	410.212	367.544	309.006	760.544	671.272	741.836	579.623	755.256	693.191
pan-1	1.0275	1.86026e-08	9.45894e-07	113.756	81.9292	88.5017	104.122	96.9452	120.536	162.803	219.019	194.498
zip-10	2.77784	2.29466e-08	1.15357e-06	5.74527	6.82744	6.00012	8.29959	11.7509	8.81972	47.3398	39.7213	41.2336
kvs-5	1.67097	2.54247e-08	1.27334e-06	37.9188	85.3429	58.5011	124.494	121.916	116.616	219.379	159.437	202.278
nhx-6	7.0529	2.66133e-08	1.318e-06	0	0	0	11.3176	11.7509	33.3189	27.7111	28.1359	35.7876
ttr-51	1.02839	3.26479e-08	1.59317e-06	380.337	383.474	294.006	557.581	869.569	676.178	779.374	720.5	663.627
lact-3	1.37274	3.61447e-08	1.75737e-06	60.8999	62.5848	36.0007	60.3606	36.7216	45.0786	111.999	155.023	148.597
lec-11	1.51767	3.677e-08	1.77811e-06	27.5773	29.5856	21.0004	102.613	88.132	126.416	58.886	86.6145	77.7992
far-6	1.66688	3.68382e-08	1.77811e-06	51.7074	55.7574	67.5013	111.667	57.2858	104.857	127.009	233.363	189.83
C07E3.3	2.04681	3.97661e-08	1.91251e-06	20.683	13.6549	10.5002	33.9529	38.1905	14.6995	63.5046	59.582	65.3514
C49C8.5	1.59496	4.11193e-08	1.96341e-06	57.4527	32.9993	22.5004	64.1332	63.1612	69.5778	90.061	131.301	122.923
C34D10.2	1.26271	4.80646e-08	2.25464e-06	64.347	64.8606	66.0013	182.591	126.322	170.515	118.927	175.987	169.602
Y22D7AL.15	1.15576	4.86915e-08	2.27603e-06	51.7074	56.8953	46.5009	97.3315	79.3188	86.2372	128.164	106.475	115.143
clec-65	1.03712	5.18662e-08	2.40753e-06	96.5205	86.4808	85.5016	172.028	143.949	132.296	190.514	178.746	183.606
F21C10.11	3.00446	5.25274e-08	2.42976e-06	3.44716	7.96534	4.50009	8.29959	13.2198	4.89984	58.886	33.6528	38.1216
scl-24	5.17462	5.31675e-08	2.45086e-06	1.14905	4.55162	1.50003	2.26352	2.93773	2.93991	91.2156	93.2347	80.9112
F35E12.10	1.05955	5.3637e-08	2.46397e-06	57.4527	87.6188	64.5012	213.526	202.704	188.154	125.854	152.817	157.154
lys-7	2.42331	5.44675e-08	2.49353e-06	90.7753	71.6881	79.5015	67.1512	51.4103	57.8181	327.914	527.962	441.122
Y47G6A.15	0.807758	5.92225e-08	2.68355e-06	296.456	259.443	255.005	387.817	368.685	351.809	402.965	477.759	536.815
E01G6.1	1.29711	6.31315e-08	2.85097e-06	42.515	37.5509	57.0011	150.902	110.165	122.496	132.782	98.7516	104.251
alx-1	0.674303	6.44886e-08	2.90242e-06	341.269	319.752	307.506	587.762	621.33	571.322	479.171	570.994	492.469
asp-10	2.50932	7.43218e-08	3.30511e-06	118.353	151.341	105.002	107.895	83.7254	84.2773	668.53	830.837	635.62
nipi-3	1.13926	7.5247e-08	3.33037e-06	90.7753	91.0325	84.0016	134.302	82.2565	111.716	150.102	233.363	198.388
T02C5.1	0.695679	8.40435e-08	3.68298e-06	312.543	298.131	267.005	456.477	549.356	442.946	487.253	455.692	483.911
Y37D8A.16	1.53867	8.58189e-08	3.74846e-06	28.7264	28.4476	22.5004	49.043	51.4103	35.2789	65.8138	78.3392	87.9131
sup-26	1.00181	9.25395e-08	4.01567e-06	105.713	103.549	103.502	187.872	146.887	155.815	204.369	245.5	174.27
C25F9.11	2.94234	9.6227e-08	4.16213e-06	5.74527	7.96534	3.00006	33.1983	30.8462	12.7396	39.2574	47.9966	44.3456
tat-2	0.920964	1.06754e-07	4.57293e-06	64.347	92.1704	84.0016	249.742	251.176	251.852	145.483	156.678	150.93
fbxa-158	6.75863	1.1626e-07	4.96416e-06	0	0	0	6.03606	8.8132	1.95994	26.5565	24.2741	24.1178
C05D12.3	0.795776	1.31576e-07	5.60018e-06	189.594	188.892	157.503	127.512	124.854	120.536	282.884	325.494	322.867
T20B3.1	1.34917	1.35064e-07	5.73031e-06	40.2169	39.8267	37.5007	42.2524	55.8169	29.3991	110.844	83.3044	108.141
F59C6.18	3.65372	1.36899e-07	5.77143e-06	4.59622	2.27581	3.00006	6.03606	10.2821	0.979968	48.4944	19.8607	57.5714
H20E11.1	2.26628	1.53255e-07	6.42031e-06	11.4905	2.27581	22.5004	30.1803	19.0953	17.6394	58.886	56.2718	51.3475
Y51H4A.25	2.16492	1.60256e-07	6.5893e-06	12.6396	10.2412	9.00017	10.5631	10.2821	9.79968	42.7212	56.8235	43.5676
H43E16.1	2.02264	1.59256e-07	6.5893e-06	19.5339	11.3791	12.0002	16.5992	17.6264	14.6995	49.649	71.719	52.9035
F40F12.7	1.55488	1.59565e-07	6.5893e-06	33.3226	22.7581	30.0006	88.2774	55.8169	52.9183	62.3499	104.268	82.4672
C25H3.10	2.0917	1.60971e-07	6.59831e-06	19.5339	9.10325	4.50009	33.1983	38.1905	35.2789	51.9583	52.9617	41.2336
rab-11.2	6.52694	1.81546e-07	7.3962e-06	1.14905	0	0	0.754508	0	0	48.4944	40.273	35.7876
Y49G5A.1	4.4127	1.8243e-07	7.40953e-06	0	3.41372	1.50003	3.01803	5.87546	0	38.1027	25.3775	42.7896
scrm-4	2.22479	1.93961e-07	7.78296e-06	9.19243	11.3791	16.5003	15.0902	23.5019	10.7797	60.0407	61.237	49.0135
cyp-32B1	2.55044	1.95196e-07	7.809e-06	8.04338	7.96534	3.00006	10.5631	19.0953	11.7596	35.7935	40.8247	38.1216
F37C4.5	0.682589	2.10572e-07	8.37386e-06	492.944	413.06	460.509	867.684	896.008	957.429	758.591	691.813	744.539
F53A9.8	2.2036	2.36871e-07	9.33609e-06	8.04338	13.6549	13.5003	64.8877	26.4396	45.0786	43.8759	67.3055	48.2355
M02H5.8	2.20493	2.40942e-07	9.46854e-06	25.2792	3.41372	7.50014	107.14	64.6301	114.656	49.649	70.064	49.0135
dod-22	3.51931	2.5439e-07	9.94295e-06	4.59622	2.27581	0	30.9348	16.1575	23.5192	32.3296	23.7224	29.5637
ttr-45	0.989068	2.54507e-07	9.94295e-06	119.502	138.825	111.002	232.388	327.557	316.53	263.255	246.051	227.174
dpy-17	1.92817	2.56368e-07	9.98635e-06	40.2169	60.309	24.0005	27.1623	57.2858	27.4391	211.297	173.781	94.9151
F52E4.5	1.77383	2.60055e-07	1.00711e-05	14.9377	17.0686	13.5003	91.2954	64.6301	72.5177	36.9481	66.7539	49.7915
cld-9	2.53343	2.72309e-07	1.04847e-05	5.74527	6.82744	6.00012	16.5992	32.3151	13.7196	30.0203	45.2382	31.1197
pqn-44	1.00261	2.82495e-07	1.08144e-05	105.713	96.722	106.502	210.508	141.011	170.515	178.967	223.984	212.392
lys-2	1.86478	3.21427e-07	1.21996e-05	104.564	129.721	96.0018	568.144	552.294	533.103	424.903	393.351	386.662
tsp-2	5.50855	3.44658e-07	1.30441e-05	1.14905	1.13791	0	31.6893	20.5641	28.4191	36.9481	41.928	33.4537
scav-5	2.77361	3.45866e-07	1.30528e-05	6.89432	4.55162	9.00017	4.52705	5.87546	2.93991	51.9583	45.2382	40.4556
acn-1	0.930578	3.47549e-07	1.30792e-05	128.694	113.791	118.502	232.388	192.421	195.014	199.751	261.499	223.284
flp-9	1.33626	3.76147e-07	1.41156e-05	34.4716	35.2751	37.5007	75.4508	58.7546	61.738	65.8138	106.475	94.1371
ptr-22	3.08702	3.9669e-07	1.48447e-05	2.29811	6.82744	3.00006	6.03606	7.34433	1.95994	35.7935	27.5842	42.0116
Y54G2A.11	1.06824	4.30198e-07	1.58756e-05	171.209	127.445	142.503	169.01	264.396	146.995	378.718	267.567	283.189
Y54G11A.7	1.57339	4.93132e-07	1.79495e-05	39.0678	39.8267	39.0008	30.9348	49.9414	48.9984	155.875	106.475	91.0251
clec-190	2.47484	5.27787e-07	1.91065e-05	8.04338	9.10325	16.5003	4.52705	10.2821	14.6995	72.7416	53.5134	57.5714
F46G10.1	1.37951	5.75865e-07	2.07343e-05	42.515	52.3437	25.5005	30.1803	39.6594	44.0986	88.9064	121.922	105.029
clec-78	1.12631	6.52353e-07	2.33619e-05	63.198	61.4469	58.5011	55.0791	88.132	53.8983	153.566	144.541	103.473
F35E12.9	1.97301	6.68386e-07	2.38081e-05	9.19243	12.517	6.00012	91.2954	91.0697	60.758	36.9481	33.6528	41.2336
clec-45	5.39687	6.71242e-07	2.38461e-05	1.14905	1.13791	0	12.0721	19.0953	9.79968	43.8759	34.7561	26.4517
fbxa-105	2.05272	6.90777e-07	2.44099e-05	6.89432	6.82744	16.5003	24.1443	24.9707	25.4792	38.1027	34.2045	48.2355
Y69H2.3	1.01025	6.97862e-07	2.45301e-05	355.058	411.922	337.507	323.684	445.066	402.767	802.467	663.677	762.432
Y43C5A.3	2.16889	6.97404e-07	2.45301e-05	17.2358	12.517	1.50003	12.0721	16.1575	7.83975	43.8759	51.3067	51.3475
cysl-2	1.32081	7.33461e-07	2.57136e-05	114.905	128.583	114.002	101.104	155.7	83.2973	444.532	233.914	220.172
Y37A1A.4	1.13895	7.56236e-07	2.63044e-05	57.4527	62.5848	39.0008	67.9057	55.8169	42.1386	109.69	123.026	120.589
W08E12.2	6.29073	7.74553e-07	2.68713e-05	0	0	0	4.52705	4.4066	1.95994	18.4741	12.6888	23.3398
jun-1	1.3299	8.75405e-07	2.99029e-05	31.0245	28.4476	31.5006	93.559	70.5056	74.4776	62.3499	94.8898	67.6853
pbo-4	1.49337	8.92996e-07	3.03482e-05	43.6641	51.2058	10.5002	49.7975	58.7546	55.8582	99.298	108.682	96.471
C23H4.6	2.21659	9.01026e-07	3.05432e-05	8.04338	6.82744	9.00017	13.5811	26.4396	21.5593	33.4842	38.6179	37.3436
R08E3.2	1.04733	9.6819e-07	3.25713e-05	78.1357	69.4123	73.5014	83.7504	57.2858	77.4175	118.927	178.746	154.82
F40H7.12	6.64439	9.72634e-07	3.26383e-05	0	0	0	3.01803	8.8132	2.93991	32.3296	8.82696	28.7857
myrf-1	0.824637	9.97792e-07	3.33984e-05	158.569	126.308	144.003	132.039	171.857	131.316	250.554	270.326	237.288
C29F9.2	4.40998	1.05792e-06	3.52341e-05	1.14905	0	3.00006	15.0902	14.6887	10.7797	28.8657	27.0326	24.1178
Y58A7A.3	1.17658	1.09906e-06	3.63318e-05	49.4093	84.205	42.0008	475.34	706.525	531.143	150.102	118.061	135.371
tag-196	0.911499	1.17392e-06	3.85195e-05	172.358	127.445	154.503	176.555	230.612	170.515	263.255	318.322	269.963
ZC204.12	1.2802	1.18946e-06	3.88381e-05	39.0678	29.5856	31.5006	30.9348	24.9707	27.4391	94.6795	75.0291	76.2432
Y65B4BL.1	1.17013	1.29149e-06	4.19639e-05	86.1791	52.3437	51.001	125.248	77.8499	67.6178	138.555	145.645	144.707
T24E12.5	2.42735	1.30493e-06	4.22975e-05	6.89432	2.27581	4.50009	164.483	215.923	178.354	31.175	20.964	23.3398
F21D5.3	0.906204	1.32652e-06	4.28929e-05	59.7508	88.7567	67.5013	101.859	107.227	94.077	142.019	140.128	124.479
cyp-33C8	1.42119	1.46144e-06	4.70271e-05	27.5773	63.7227	57.0011	55.0791	85.1942	71.5377	146.638	133.508	115.921
Y39G8B.9	1.70514	1.57079e-06	4.98238e-05	21.832	14.7928	6.00012	25.6533	20.5641	17.6394	60.0407	43.5831	42.0116
Y43F8B.2	1.33174	1.57777e-06	4.99264e-05	43.6641	31.8614	40.5008	63.3787	42.5971	63.698	81.9786	115.302	91.8031
F55B11.4	2.14396	1.68145e-06	5.29559e-05	4.59622	6.82744	12.0002	32.4438	29.3773	33.3189	32.3296	38.0663	28.7857
W02G9.4	1.69159	1.74267e-06	5.47544e-05	21.832	18.2065	13.5003	19.6172	20.5641	14.6995	41.5666	75.5808	55.2375
sma-5	1.12724	1.82265e-06	5.70351e-05	66.6451	54.6195	33.0006	89.7864	91.0697	82.3174	122.391	123.577	96.471
F58F9.3	1.83383	1.84762e-06	5.76441e-05	12.6396	11.3791	10.5002	39.9889	29.3773	30.379	28.8657	44.6865	48.2355
fkh-7	1.28953	1.89428e-06	5.88242e-05	27.5773	27.3097	31.5006	62.6241	63.1612	74.4776	66.9684	81.6493	59.9054
F10E9.12	2.63363	1.90879e-06	5.91371e-05	4.59622	4.55162	6.00012	10.5631	7.34433	9.79968	25.4018	30.3427	36.5656
C25F9.5	2.0047	1.91348e-06	5.91447e-05	6.89432	11.3791	10.5002	19.6172	17.6264	21.5593	35.7935	39.7213	38.8996
T09F5.12	1.95599	1.92557e-06	5.93805e-05	11.4905	10.2412	10.5002	24.1443	23.5019	30.379	43.8759	39.7213	42.0116
ZK105.1	0.811321	2.05288e-06	6.31604e-05	173.507	171.824	166.503	160.71	176.264	164.635	325.605	308.392	266.073
F01D5.3	3.01153	2.09644e-06	6.4352e-05	5.74527	1.13791	7.50014	1.50902	0	2.93991	31.175	45.2382	35.0097
icl-1	0.719421	2.17309e-06	6.61594e-05	1024.96	760.121	693.013	1993.41	1787.61	1668.89	1382.09	1423.35	1279.8
C18H7.11	3.031	2.17911e-06	6.61594e-05	0	7.96534	1.50003	17.3537	16.1575	21.5593	31.175	26.4809	23.3398
C49C3.4	0.651563	2.17452e-06	6.61594e-05	446.982	426.715	322.506	412.716	356.934	327.309	598.097	682.986	602.166
C34H4.1	1.74446	2.2139e-06	6.6879e-05	11.4905	27.3097	9.00017	30.1803	35.2528	32.339	47.3398	68.4089	46.6795
frm-10	0.791073	2.2508e-06	6.78398e-05	171.209	157.031	135.003	178.064	149.824	224.413	288.657	264.257	253.625
F25A2.1	4.43853	2.27766e-06	6.84943e-05	0	2.27581	1.50003	5.28155	5.87546	3.91987	32.3296	26.4809	22.5618
math-27	1.2983	2.35174e-06	7.05628e-05	25.2792	30.7235	27.0005	55.8336	52.8792	37.2388	63.5046	72.2707	67.6853
dct-3	3.872	2.40769e-06	7.19177e-05	0	2.27581	3.00006	14.3356	22.033	12.7396	24.2472	22.6191	26.4517
M28.8	1.56672	2.52183e-06	7.49907e-05	37.9188	28.4476	12.0002	33.9529	16.1575	22.5393	84.2879	76.6842	77.0212
fos-1	1.40843	2.62655e-06	7.79307e-05	28.7264	19.3444	18.0003	50.552	61.6924	53.8983	51.9583	56.8235	67.6853
K08D8.4	2.21043	2.74177e-06	8.08093e-05	4.59622	19.3444	6.00012	21.8807	27.9085	11.7596	36.9481	56.8235	46.6795
nlp-39	6.29688	2.87351e-06	8.43191e-05	0	0	0	0.754508	2.93773	0	25.4018	15.4472	14.0039
R11F4.1	0.850221	2.99127e-06	8.75818e-05	113.756	98.9978	94.5018	110.158	142.48	97.0169	203.215	188.125	165.712
cdh-7	0.927537	2.99935e-06	8.76258e-05	73.5395	67.1364	75.0014	93.559	80.7876	76.4375	124.7	140.68	142.373
tag-244	2.57524	3.29547e-06	9.60663e-05	8.04338	4.55162	3.00006	8.29959	4.4066	7.83975	25.4018	34.2045	35.0097
mlt-9	0.710855	3.4839e-06	0.000100678	134.439	113.791	133.503	168.255	193.89	148.955	196.287	217.915	206.946
dpy-14	1.85227	3.54644e-06	0.000102263	33.3226	27.3097	21.0004	17.3537	24.9707	17.6394	122.391	111.992	63.0174
mua-3	0.485865	3.59406e-06	0.000103413	1506.41	1373.45	1482.03	1806.29	2071.1	1686.53	2056.39	1894.49	2158.93
aqp-2	0.801926	3.71375e-06	0.000106397	198.786	167.272	207.004	297.276	317.275	244.012	369.481	352.527	276.187
nnt-1	2.05861	3.74485e-06	0.000107058	6.89432	7.96534	13.5003	20.3717	17.6264	15.6795	51.9583	30.8943	34.2317
C09F9.2	0.629883	3.7773e-06	0.000107754	341.269	286.752	328.506	240.688	267.334	213.633	540.366	470.035	472.241
C18A11.1	2.22179	3.99813e-06	0.00011381	5.74527	6.82744	7.50014	37.7254	26.4396	40.1787	32.3296	22.6191	38.8996
H02F09.3	3.67055	4.0483e-06	0.000114748	3.44716	2.27581	0	8.29959	2.93773	1.95994	20.7833	35.3078	21.0058
gsto-1	1.54592	4.267e-06	0.00012069	20.683	26.1718	13.5003	12.0721	17.6264	14.6995	62.3499	63.9954	52.9035
C06B8.2	2.02392	4.33848e-06	0.000122452	12.6396	11.3791	9.00017	15.0902	4.4066	11.7596	36.9481	52.4101	45.1236
F11D11.3	6.26997	4.47395e-06	0.000126008	0	0	0	0	2.93773	0	16.1648	19.8607	17.1158
cht-1	1.50558	4.64324e-06	0.000130501	34.4716	47.792	39.0008	30.9348	70.5056	49.9784	103.917	161.092	77.7992
prmn-1	1.13062	4.67601e-06	0.000131145	31.0245	36.413	33.0006	48.2885	58.7546	45.0786	68.1231	78.3392	72.3533
fbxa-60	1.38435	4.68704e-06	0.000131178	27.5773	30.7235	30.0006	75.4508	85.1942	77.4175	45.0305	101.51	79.3552
sto-1	1.18202	4.92105e-06	0.000136971	39.0678	30.7235	36.0007	51.3065	70.5056	65.6579	92.3703	78.8909	70.0193
F58F9.7	0.860535	4.92488e-06	0.000136971	101.117	93.3083	79.5015	107.14	126.322	84.2773	169.73	183.159	146.263
mrp-5	0.691042	4.94045e-06	0.000137008	518.223	501.817	552.011	516.838	665.396	568.382	945.641	818.149	775.658
unc-44	0.520833	4.99745e-06	0.000138125	1298.43	1227.8	1134.02	1374.71	1440.96	1268.08	1700.77	1883.45	1668.02
H03A11.2	0.78856	5.21195e-06	0.000143458	132.141	127.445	93.0018	189.381	167.451	171.494	199.751	200.813	213.17
nlp-31	1.67916	5.42605e-06	0.000149043	24.1301	17.0686	18.0003	34.7074	54.348	48.0185	78.5147	51.3067	62.2394
W03D2.6	2.08376	5.59076e-06	0.000152937	16.0868	4.55162	7.50014	10.5631	5.87546	11.7596	39.2574	43.5831	37.3436
tag-80	0.776232	5.7645e-06	0.000157366	248.196	200.271	210.004	295.013	218.861	213.633	318.677	415.419	390.552
his-32	0.915134	5.78396e-06	0.000157574	111.458	129.721	79.5015	82.9959	104.289	95.0569	208.988	239.983	159.488
Y55F3AM.14	2.05225	5.96016e-06	0.000162043	12.6396	11.3791	4.50009	23.3897	17.6264	15.6795	38.1027	43.5831	39.6776
T05B11.1	1.45549	6.08573e-06	0.00016512	16.0868	20.4823	19.5004	34.7074	23.5019	30.379	40.412	55.1685	56.0154
F44E5.5	2.76993	6.44355e-06	0.000173767	4.59622	5.68953	1.50003	1.50902	13.2198	1.95994	27.7111	26.4809	29.5637
T28B11.1	0.684264	6.68792e-06	0.000178951	245.898	213.926	214.504	255.778	224.736	228.333	308.286	403.282	367.99
fbxa-59	1.5121	6.6895e-06	0.000178951	20.683	12.517	16.5003	30.1803	26.4396	27.4391	47.3398	44.1348	50.5695
T24B8.4	0.929834	6.94289e-06	0.000184588	59.7508	55.7574	57.0011	132.793	124.854	113.676	115.463	109.785	104.251
W04A8.4	1.82235	6.95563e-06	0.000184588	10.3415	13.6549	18.0003	31.6893	22.033	14.6995	57.7314	51.8584	37.3436
oac-6	1.45572	7.08618e-06	0.000187678	10.3415	13.6549	16.5003	245.215	276.147	235.192	35.7935	38.0663	35.0097
F56D5.6	1.0459	7.12429e-06	0.000188313	81.5828	67.1364	87.0017	132.039	195.359	139.156	204.369	152.265	131.481
phy-2	0.762863	7.22252e-06	0.000190531	140.185	131.997	150.003	119.212	167.451	150.915	278.265	196.951	245.068
delm-2	5.78914	7.26295e-06	0.000191219	0	0	1.50003	0	0	0	23.0926	31.446	19.4498
valv-1	2.06952	7.3331e-06	0.000192686	17.2358	3.41372	10.5002	21.8807	23.5019	15.6795	40.412	51.3067	38.1216
F48G7.5	1.79268	7.38104e-06	0.000193563	16.0868	17.0686	9.00017	7.54508	8.8132	13.7196	56.5768	46.3415	46.6795
lact-4	1.33978	7.47361e-06	0.000195606	40.2169	22.7581	31.5006	35.4619	26.4396	25.4792	68.1231	83.3044	86.3571
sago-2	1.53157	7.60297e-06	0.000198213	37.9188	17.0686	19.5004	33.9529	38.1905	29.3991	83.1332	73.3741	61.4614
gpa-17	1.58679	7.86983e-06	0.00020437	16.0868	11.3791	12.0002	56.5881	47.0037	45.0786	49.649	36.4112	35.0097
C28G1.5	1.32832	7.95403e-06	0.000206155	18.3849	19.3444	31.5006	46.025	49.9414	39.1987	64.6592	59.582	46.6795
Y34F4.4	3.87703	8.28178e-06	0.000212173	4.59622	0	0	12.8266	4.4066	6.85978	16.1648	30.8943	24.1178
F22G12.1	6.03067	8.49407e-06	0.000217194	0	0	0	3.77254	1.46887	4.89984	12.7009	22.6191	9.33591
lec-10	0.791159	8.71685e-06	0.000221614	204.532	175.238	166.503	491.185	452.411	365.528	292.121	365.767	286.301
F27E5.1	1.19704	9.22691e-06	0.000232365	41.3659	43.2404	27.0005	27.9168	27.9085	41.1587	81.9786	91.5797	84.8012
ptr-8	0.919326	1.00969e-05	0.000251893	81.5828	52.3437	49.501	101.859	120.447	118.576	124.7	106.475	120.589
B0393.5	1.15659	1.00896e-05	0.000251893	37.9188	22.7581	39.0008	67.1512	61.6924	48.9984	65.8138	66.7539	87.1351
lips-10	1.37534	1.06073e-05	0.000263147	27.5773	17.0686	19.5004	35.4619	24.9707	17.6394	49.649	54.6168	62.2394
nurf-1	0.469123	1.06968e-05	0.000264874	590.614	572.367	562.511	615.678	612.517	594.841	797.848	806.563	784.994
Y53F4B.45	1.00329	1.08268e-05	0.000267597	52.8565	52.3437	60.0012	67.9057	73.4433	50.9584	127.009	103.165	101.917
nhr-112	2.88075	1.18179e-05	0.000290475	6.89432	1.13791	3.00006	27.1623	35.2528	31.359	36.9481	26.4809	19.4498
F36G3.1	0.868869	1.19373e-05	0.000292332	72.3904	86.4808	66.0013	80.7323	91.0697	77.4175	155.875	131.853	127.591
mpz-1	0.591438	1.25491e-05	0.00030675	201.084	164.996	163.503	223.334	211.517	205.793	271.338	254.327	276.187
Y39D8A.1	1.74429	1.25922e-05	0.00030724	11.4905	13.6549	10.5002	15.0902	13.2198	24.4992	36.9481	35.8595	47.4575
srg-31	5.96868	1.29361e-05	0.000312961	0	0	0	0	0	0.979968	12.7009	17.1022	13.2259
F23H12.5	1.15562	1.29441e-05	0.000312961	39.0678	25.0339	25.5005	40.7434	44.066	47.0385	65.8138	66.7539	68.4633
rpl-25.1	1.10565	1.28996e-05	0.000312961	147.079	164.996	111.002	264.078	174.795	187.174	248.245	374.042	288.635
tag-10	0.930528	1.29343e-05	0.000312961	184.998	141.1	172.503	135.057	142.48	119.556	323.296	346.458	279.299
F14F9.6	5.95871	1.31254e-05	0.000316195	0	0	0	0.754508	0	0	19.6287	14.3438	9.33591
tag-278	0.79778	1.34304e-05	0.000322961	89.6262	73.9639	93.0018	116.194	133.667	115.636	177.813	129.094	142.373
C36C5.5	1.63691	1.38434e-05	0.000331098	16.0868	19.3444	13.5003	24.1443	16.1575	26.4591	30.0203	55.1685	66.1293
W04B5.3	0.970738	1.5299e-05	0.000362014	56.3036	47.792	46.5009	59.6061	54.348	58.7981	84.2879	103.165	106.585
ZC190.4	1.22515	1.53654e-05	0.000362939	37.9188	48.93	40.5008	87.5229	71.9744	48.0185	86.5971	98.7516	112.031
F47B8.2	1.75764	1.56226e-05	0.00036765	14.9377	6.82744	16.5003	29.4258	22.033	16.6595	43.8759	38.6179	45.1236
F53H4.2	0.640317	1.56476e-05	0.00036765	191.892	216.202	166.503	162.974	211.517	171.494	284.039	309.495	304.195
F20G2.5	3.44692	1.66974e-05	0.00039025	1.14905	4.55162	0	9.8086	10.2821	7.83975	18.4741	28.1359	19.4498
hch-1	3.42405	1.67516e-05	0.000390832	2.29811	1.13791	3.00006	2.26352	4.4066	2.93991	23.0926	25.9292	17.8938
tag-297	0.66602	1.7375e-05	0.000403847	142.483	145.652	156.003	190.136	165.982	168.555	256.327	225.639	224.062
T03F6.3	0.930812	1.74004e-05	0.000403847	67.7942	65.9985	70.5014	114.685	73.4433	119.556	107.38	144.541	133.815
M60.4	1.00557	1.7471e-05	0.00040478	67.7942	58.0332	49.501	215.035	129.26	169.535	100.453	130.749	120.589
T19B10.2	0.597744	1.77442e-05	0.000410396	375.741	300.407	292.506	405.925	412.751	374.348	460.697	508.102	497.915
mfb-1	1.86653	1.78695e-05	0.000412577	11.4905	11.3791	7.50014	30.9348	16.1575	18.6194	31.175	41.3764	38.8996
C52A10.1	0.889905	1.82109e-05	0.000419733	78.1357	81.9292	69.0013	196.927	317.275	242.052	157.029	142.886	127.591
Y17G7B.8	1.21332	1.83498e-05	0.000422204	25.2792	34.1372	31.5006	64.1332	79.3188	67.6178	90.061	63.9954	59.1274
K08D10.14	2.28004	1.87565e-05	0.000430818	6.89432	5.68953	7.50014	8.29959	8.8132	2.93991	27.7111	29.2393	39.6776
F01D5.1	1.40544	1.88137e-05	0.000431387	28.7264	25.0339	24.0005	24.1443	17.6264	12.7396	87.7518	63.9954	56.7934
sma-9	0.585884	1.91269e-05	0.00043557	224.066	220.754	238.505	317.648	296.711	274.391	320.987	327.149	374.992
hsp-16.2	3.9267	1.91731e-05	0.000435878	1.14905	2.27581	0	1.50902	0	2.93991	17.3194	19.309	19.4498
Y51F10.7	1.09299	1.92989e-05	0.00043799	91.9243	104.687	93.0018	33.9529	45.5348	42.1386	257.482	197.503	165.712
K10D11.6	2.31253	2.08931e-05	0.000471758	8.04338	9.10325	3.00006	3.01803	8.8132	5.87981	26.5565	34.7561	41.2336
F41C3.2	1.22908	2.18967e-05	0.000489442	40.2169	37.5509	25.5005	62.6241	33.7839	47.0385	75.0508	87.1662	81.6892
gei-4	0.746456	2.25317e-05	0.000502334	124.098	104.687	148.503	182.591	180.671	133.276	192.823	227.294	206.168
Y43C5A.2	0.660757	2.27507e-05	0.000505946	150.526	137.687	144.003	144.111	158.638	132.296	193.978	237.776	247.402
C06B8.7	0.709626	2.35688e-05	0.00051898	135.588	134.273	117.002	153.165	155.7	143.075	254.018	197.503	188.274
E04F6.8	1.1607	2.40606e-05	0.000528065	50.5584	45.5162	43.5008	27.9168	60.2235	52.9183	98.1434	99.3033	115.143
abt-4	0.560905	2.47274e-05	0.000539145	247.047	208.237	210.004	407.434	418.627	411.587	331.378	309.495	343.873
Y47H9C.1	6.70352	2.50884e-05	0.000546123	0	1.13791	0	0	0	0.979968	42.7212	50.755	46.6795
lys-10	2.31031	2.61606e-05	0.000567609	10.3415	3.41372	9.00017	4.52705	4.4066	5.87981	33.4842	39.7213	38.1216
K08D9.9	1.92861	2.6417e-05	0.000572239	16.0868	14.7928	13.5003	10.5631	35.2528	15.6795	70.4323	45.7898	54.4595
F21A3.11	1.27557	2.67971e-05	0.00057953	28.7264	29.5856	19.5004	68.6602	69.0367	47.0385	57.7314	59.582	73.1313
itx-1	0.663385	2.69741e-05	0.000580532	280.369	237.822	249.005	409.698	540.543	436.086	497.645	374.042	350.097
mth-1	1.05709	2.70616e-05	0.000581476	34.4716	34.1372	28.5005	65.6422	57.2858	62.718	66.9684	65.0988	71.5753
H24G06.1	0.679407	2.72742e-05	0.000585101	173.507	176.375	126.002	274.641	255.583	221.473	235.544	285.773	242.734
F08G2.5	1.95998	2.76646e-05	0.000591569	5.74527	3.41372	10.5002	52.8155	61.6924	61.738	21.9379	27.0326	23.3398
pmp-1	0.655688	2.85755e-05	0.00060812	120.651	164.996	132.003	119.967	102.821	106.817	204.369	229.501	223.284
tyr-1	1.14419	2.92823e-05	0.000618224	34.4716	29.5856	22.5004	39.9889	38.1905	50.9584	61.1953	62.8921	69.2413
noah-1	0.506913	3.00411e-05	0.000633239	653.812	545.057	655.513	577.953	574.327	544.862	852.116	919.107	858.903
bath-47	2.24184	3.03005e-05	0.000637698	10.3415	10.2412	6.00012	19.6172	22.033	12.7396	50.8036	32.5494	45.1236
catp-3	0.838554	3.06979e-05	0.000645044	129.843	97.8599	73.5014	346.319	370.154	378.268	176.658	188.676	177.382
ugt-13	1.27558	3.09572e-05	0.000648447	26.4282	28.4476	13.5003	52.8155	42.5971	48.9984	53.1129	55.1685	60.6834
ZK896.4	3.05798	3.09473e-05	0.000648447	2.29811	2.27581	3.00006	20.3717	13.2198	20.5793	12.7009	26.4809	21.7838
acl-12	1.05088	3.14494e-05	0.000657721	40.2169	64.8606	28.5005	83.7504	67.5678	67.6178	91.2156	94.8898	94.9151
pek-1	0.712455	3.16506e-05	0.000660893	143.632	134.273	100.502	169.01	138.073	181.294	206.678	217.364	199.944
ptc-3	0.499918	3.42007e-05	0.000709691	515.925	386.888	436.508	439.878	477.381	419.427	680.076	612.922	605.278
pqn-92	1.52546	3.415e-05	0.000709691	14.9377	14.7928	15.0003	33.1983	33.7839	40.1787	36.9481	48.5483	42.0116
clec-17	2.89048	3.50955e-05	0.000724871	4.59622	1.13791	3.00006	2.26352	2.93773	1.95994	27.7111	20.4123	17.1158
egl-3	0.582177	3.52842e-05	0.00072764	307.946	260.58	294.006	384.044	353.997	318.49	426.058	424.797	439.566
cyp-13A5	1.66391	3.58149e-05	0.000737444	12.6396	9.10325	9.00017	35.4619	30.8462	30.379	36.9481	30.8943	31.1197
R03G8.3	2.20887	3.73333e-05	0.00076516	5.74527	11.3791	3.00006	15.8447	26.4396	11.7596	30.0203	35.3078	30.3417
tag-234	1.26252	4.06508e-05	0.000819289	24.1301	17.0686	13.5003	111.667	98.414	113.676	38.1027	45.7898	48.2355
fbxa-30	5.34376	4.15896e-05	0.000836944	0	0	1.50003	0.754508	1.46887	2.93991	21.9379	18.2056	14.7819
F58D5.5	1.2134	4.25933e-05	0.000854559	50.5584	38.6888	27.0005	87.5229	45.5348	74.4776	69.2777	107.579	93.3591
C29F3.7	1.07365	4.3452e-05	0.000870478	37.9188	42.1025	37.5007	45.2705	86.6631	64.6779	76.2055	88.8213	81.6892
hsp-16.41	2.07986	4.44001e-05	0.000885477	3.44716	6.82744	7.50014	3.01803	1.46887	2.93991	31.175	22.0674	21.7838
fmo-1	0.946826	4.56623e-05	0.000908188	51.7074	42.1025	43.5008	93.559	102.821	93.097	106.226	76.1325	86.3571
lim-8	0.888597	4.59209e-05	0.000911711	70.0923	63.7227	43.5008	82.9959	76.381	68.5978	92.3703	115.302	122.145
F15A8.6	1.19154	4.69478e-05	0.000930712	32.1735	21.6202	37.5007	46.025	57.2858	52.9183	77.3601	57.3752	73.1313
K01F9.2	2.65585	4.82467e-05	0.000953624	4.59622	2.27581	3.00006	18.8627	7.34433	14.6995	21.9379	24.8258	15.5598
slt-1	1.21945	5.00059e-05	0.000985472	19.5339	25.0339	25.5005	36.2164	22.033	26.4591	61.1953	49.6516	52.9035
T25D10.1	1.81018	5.10188e-05	0.00100395	12.6396	9.10325	4.50009	30.1803	14.6887	21.5593	27.7111	28.6876	38.1216
K05F1.10	1.40567	5.42886e-05	0.00106202	21.832	18.2065	15.0003	9.05409	13.2198	9.79968	54.2675	44.1348	49.7915
lgg-1	0.504084	5.50856e-05	0.00107445	427.448	487.024	381.007	771.107	857.818	763.395	542.675	651.54	642.622
E04D5.4	3.97388	5.77824e-05	0.00111886	1.14905	0	3.00006	4.52705	0	4.89984	17.3194	23.1708	18.6718
adm-2	0.764229	5.8731e-05	0.00113393	74.6885	68.2744	82.5016	119.967	138.073	130.336	109.69	126.888	142.373
skr-5	5.44599	5.89066e-05	0.00113568	0	0	1.50003	3.77254	0	1.95994	8.0824	22.6191	27.2297
clec-174	3.71037	5.95616e-05	0.00114499	4.59622	0	0	0.754508	0	0	21.9379	20.4123	21.7838
clec-75	5.81288	6.04584e-05	0.00115889	0	0	0	0	0	3.91987	13.8555	17.1022	7.77992
fbxl-1	1.00756	6.17591e-05	0.00118042	47.1112	32.9993	43.5008	60.3606	57.2858	58.7981	64.6592	91.5797	88.6911
eps-8	0.620149	6.23745e-05	0.00119048	218.32	190.03	171.003	246.724	274.678	245.972	345.234	292.393	259.849
R05G6.10	1.26606	6.26625e-05	0.00119311	18.3849	21.6202	19.5004	30.9348	27.9085	30.379	45.0305	45.2382	52.9035
F53F8.4	0.968499	6.49738e-05	0.00123127	37.9188	47.792	40.5008	43.0069	55.8169	49.9784	92.3703	78.8909	77.7992
nhr-11	1.92688	6.58769e-05	0.00124661	5.74527	13.6549	4.50009	9.05409	5.87546	18.6194	25.4018	33.6528	33.4537
F57B9.3	4.55114	6.63832e-05	0.00125441	0	1.13791	1.50003	1.50902	0	2.93991	19.6287	20.964	17.8938
Y68A4A.13	4.71532	6.67076e-05	0.00125875	1.14905	0	1.50003	0	2.93773	0	20.7833	25.3775	19.4498
ptr-4	0.5784	6.71119e-05	0.00126459	162.017	149.066	151.503	228.616	207.11	198.934	225.153	240.535	224.062
pqn-89	0.992051	6.87115e-05	0.00128926	29.8754	37.5509	34.5007	60.3606	58.7546	61.738	63.5046	71.1673	66.9073
ZC239.14	5.12911	6.9547e-05	0.0013031	1.14905	0	0	3.77254	11.7509	5.87981	16.1648	13.2404	17.8938
aman-3	1.11281	6.9864e-05	0.0013072	26.4282	28.4476	34.5007	43.7615	41.1282	34.2989	49.649	63.9954	76.2432
lon-8	1.15588	7.22368e-05	0.00134593	20.683	26.1718	25.5005	48.2885	38.1905	49.9784	39.2574	56.8235	62.2394
C07E3.9	1.2171	7.2717e-05	0.00135298	25.2792	28.4476	22.5004	27.1623	39.6594	40.1787	68.1231	51.8584	59.9054
clec-80	1.02616	7.46883e-05	0.00138003	49.4093	46.6541	25.5005	43.7615	48.4726	32.339	71.587	92.683	85.5791
C32F10.4	0.954258	7.59312e-05	0.00140105	42.515	36.413	39.0008	64.8877	61.6924	62.718	63.5046	81.0977	81.6892
F10G8.8	0.791292	7.98119e-05	0.00146929	54.0055	62.5848	64.5012	102.613	98.414	107.797	94.6795	111.992	103.473
cdh-10	0.666425	8.0939e-05	0.00148522	145.93	126.308	114.002	115.44	127.791	85.2573	217.07	196.4	203.834
rhi-1	1.07121	8.13219e-05	0.00149019	22.9811	32.9993	31.5006	91.2954	105.758	79.3774	54.2675	70.064	56.7934
mlk-1	0.903071	8.67334e-05	0.00158283	66.6451	67.1364	72.0014	78.4688	110.165	69.5778	146.638	117.509	122.145
T06D8.10	0.655686	8.94934e-05	0.00162118	126.396	101.274	106.502	117.703	151.293	147.975	182.431	171.022	175.048
lrp-1	0.448478	8.95653e-05	0.00162118	1969.48	1596.48	1708.53	2265.79	2645.43	2056.95	2512.47	2323.14	2365.87
Y54G11A.4	2.29784	9.03575e-05	0.0016333	5.74527	6.82744	3.00006	15.0902	19.0953	11.7596	35.7935	22.0674	21.7838
ncam-1	0.957234	9.19489e-05	0.00165533	49.4093	47.792	61.5012	79.2233	105.758	62.718	115.463	112.544	78.5772
Y102A11A.3	0.547031	9.31601e-05	0.00167261	220.618	195.72	174.003	118.458	146.887	142.095	270.183	293.496	300.305
T22B7.3	1.63132	9.4913e-05	0.00169722	22.9811	7.96534	7.50014	42.2524	26.4396	38.2188	31.175	41.928	47.4575
Y71G12B.2	2.28851	9.67257e-05	0.0017227	8.04338	5.68953	1.50003	9.05409	8.8132	8.81972	30.0203	20.964	27.2297
skn-1	0.501048	9.79516e-05	0.00173988	260.835	244.65	294.006	312.366	273.209	289.091	367.172	396.661	361.766
Y41G9A.5	1.79676	9.87205e-05	0.00175009	13.7886	4.55162	7.50014	19.6172	14.6887	10.7797	26.5565	29.2393	34.2317
C35C5.8	1.89551	0.000100402	0.00177631	8.04338	10.2412	6.00012	7.54508	7.34433	6.85978	41.5666	28.1359	23.3398
grd-14	1.02223	0.000102347	0.00180353	67.7942	60.309	70.5014	61.8696	54.348	65.6579	155.875	124.681	123.701
C39H7.4	0.907027	0.000102796	0.00180904	50.5584	43.2404	37.5007	47.534	63.1612	45.0786	84.2879	84.4078	79.3552
F48E3.8	1.39307	0.000103203	0.00181382	25.2792	9.10325	25.5005	39.9889	47.0037	42.1386	45.0305	61.237	47.4575
bed-3	1.31813	0.000104408	0.00183257	28.7264	15.9307	16.5003	29.4258	39.6594	37.2388	36.9481	64.5471	49.7915
C14B1.3	1.0408	0.000105279	0.00184542	29.8754	31.8614	31.5006	100.35	102.821	128.376	58.886	52.4101	80.9112
C53B7.3	1.34674	0.000106956	0.00186768	26.4282	20.4823	18.0003	40.7434	24.9707	22.5393	47.3398	66.2022	51.3475
math-14	1.98207	0.000106969	0.00186768	6.89432	9.10325	6.00012	3.01803	2.93773	0	38.1027	28.1359	22.5618
F53C11.1	1.52871	0.000107499	0.00187203	13.7886	22.7581	19.5004	38.4799	27.9085	31.359	39.2574	66.7539	53.6815
F54C9.3	1.11992	0.000107489	0.00187203	41.3659	28.4476	19.5004	61.1151	51.4103	54.8782	53.1129	72.2707	70.0193
ptr-18	0.606842	0.000115707	0.0020071	125.247	102.412	117.002	138.075	124.854	131.316	152.411	185.918	182.05
B0238.12	2.27852	0.00011709	0.00202844	5.74527	3.41372	6.00012	9.05409	5.87546	8.81972	13.8555	28.6876	28.7857
C01B10.11	1.01821	0.000119685	0.00206534	43.6641	43.2404	36.0007	69.4147	26.4396	52.9183	81.9786	87.7179	80.1332
tank-1	0.377471	0.000121779	0.00209875	472.261	477.92	483.009	568.144	587.546	565.442	631.582	614.025	616.948
ilys-4	1.95737	0.000123446	0.00211986	12.6396	4.55162	1.50003	18.8627	26.4396	17.6394	21.9379	31.9977	21.0058
col-41	0.694784	0.000125946	0.00215662	198.786	186.617	193.504	195.418	217.392	152.875	402.965	289.083	250.514
kpc-1	0.712402	0.0001264	0.00216162	74.6885	84.205	76.5015	82.2414	107.227	97.0169	136.246	125.232	126.035
rrf-2	1.1776	0.00012758	0.002179	27.5773	17.0686	39.0008	58.8516	52.8792	41.1587	69.2777	59.582	57.5714
dex-1	1.11372	0.000129687	0.00220932	24.1301	31.8614	24.0005	40.7434	49.9414	43.1186	62.3499	65.6505	45.9015
ZC328.3	1.10803	0.000131383	0.00223251	27.5773	26.1718	24.0005	39.9889	30.8462	25.4792	49.649	56.2718	61.4614
gbh-2	1.5047	0.000131664	0.00223442	14.9377	11.3791	12.0002	23.3897	13.2198	16.6595	40.412	38.6179	30.3417
C08F11.13	0.940584	0.000132274	0.00224192	34.4716	27.3097	34.5007	151.656	168.92	130.336	60.0407	63.4438	59.9054
cnc-6	5.12458	0.00013252	0.00224325	0	0	0	0.754508	1.46887	0	2.30926	7.1719	14.0039
T20F5.4	2.77089	0.000132927	0.00224727	2.29811	0	6.00012	9.05409	7.34433	7.83975	18.4741	19.309	14.0039
W07B8.4	2.68556	0.000133463	0.00224823	4.59622	0	4.50009	7.54508	10.2821	8.81972	17.3194	18.7573	20.2278
C49G7.7	3.22062	0.00013435	0.00225883	1.14905	2.27581	1.50003	12.8266	11.7509	16.6595	17.3194	13.7921	15.5598
hrg-2	2.27524	0.000142408	0.00236848	6.89432	4.55162	4.50009	2.26352	2.93773	2.93991	25.4018	32.5494	19.4498
tag-241	0.673437	0.000144103	0.00239072	90.7753	103.549	96.0018	105.631	105.758	121.516	172.04	143.99	150.153
F45D3.3	0.628146	0.000145285	0.00240733	163.166	164.996	148.503	114.685	118.978	76.4375	239.008	233.363	266.073
F09F7.5	1.08435	0.000147292	0.00243163	36.7697	26.1718	24.0005	43.7615	57.2858	63.698	49.649	69.5123	64.5734
efhd-1	0.909809	0.000147602	0.00243361	42.515	35.2751	48.0009	101.104	99.8829	90.1571	61.1953	80.546	90.2471
F42G2.2	1.71388	0.000148663	0.00244807	9.19243	7.96534	9.00017	46.025	24.9707	28.4191	28.8657	30.8943	25.6737
pcp-2	0.829211	0.000151597	0.00249331	118.353	113.791	78.0015	122.985	154.231	117.596	172.04	181.504	200.722
T17H7.7	0.975709	0.000152864	0.00251105	35.6207	38.6888	39.0008	73.1873	63.1612	44.0986	85.4425	66.7539	72.3533
T03D8.6	0.64248	0.000154918	0.00253852	111.458	95.5841	90.0017	166.746	189.484	168.555	183.586	145.645	140.817
fhod-1	0.632737	0.000155815	0.00255009	119.502	92.1704	88.5017	128.266	124.854	125.436	151.256	164.954	150.153
C45G9.6	1.22146	0.000156107	0.00255173	19.5339	26.1718	19.5004	27.9168	35.2528	25.4792	64.6592	47.4449	42.7896
zig-7	1.00688	0.000156554	0.00255278	43.6641	38.6888	31.5006	61.1151	52.8792	48.0185	57.7314	83.8561	86.3571
W06F12.2	0.986377	0.00016067	0.0026103	31.0245	31.8614	28.5005	42.2524	52.8792	42.1386	58.886	64.5471	57.5714
tag-120	1.29634	0.000161343	0.00261803	28.7264	21.6202	22.5004	79.2233	51.4103	60.758	33.4842	81.6493	60.6834
nhr-3	1.35131	0.000161796	0.00262219	33.3226	18.2065	13.5003	20.3717	33.7839	12.7396	56.5768	59.0303	52.9035
rab-11.1	0.480168	0.000167998	0.00271282	718.159	687.295	594.011	918.991	694.774	816.314	880.981	977.585	932.035
K05B2.4	1.80942	0.000172272	0.0027751	10.3415	9.10325	3.00006	25.6533	30.8462	18.6194	27.7111	28.1359	25.6737
spc-1	0.484034	0.00017307	0.00278458	1781.03	1653.38	1888.54	2269.56	2805.53	2124.57	2892.34	2256.39	2300.52
ceh-37	2.92585	0.000174242	0.00280006	3.44716	2.27581	0	10.5631	19.0953	9.79968	12.7009	17.1022	16.3378
C50F4.8	1.32875	0.000175481	0.00281658	10.3415	13.6549	22.5004	31.6893	36.7216	25.4792	38.1027	40.273	35.0097
K10D11.3	3.10611	0.00017661	0.00283128	1.14905	2.27581	3.00006	6.79057	1.46887	6.85978	19.6287	18.7573	15.5598
pes-8	0.988558	0.000180504	0.00287986	70.0923	46.6541	48.0009	61.8696	41.1282	87.2172	102.762	98.7516	126.813
W05H7.1	1.33553	0.000181857	0.00289797	18.3849	18.2065	9.00017	29.4258	33.7839	45.0786	45.0305	38.6179	35.0097
dpy-18	0.501075	0.000183435	0.00291962	224.066	228.719	210.004	390.835	497.946	432.166	317.523	310.047	312.753
unc-5	0.899045	0.000188474	0.0029923	36.7697	43.2404	43.5008	61.8696	64.6301	48.0185	90.061	76.1325	65.3514
F55G11.8	1.77305	0.000188675	0.0029923	5.74527	10.2412	4.50009	39.9889	39.6594	42.1386	20.7833	28.1359	21.7838
M199.9	3.44521	0.000189552	0.00299907	0	2.27581	3.00006	0.754508	2.93773	1.95994	18.4741	11.0337	25.6737
nhr-21	1.45996	0.000190212	0.00300594	18.3849	9.10325	10.5002	18.8627	16.1575	15.6795	34.6389	36.4112	34.2317
math-37	3.06276	0.000190776	0.00301128	1.14905	2.27581	3.00006	4.52705	1.46887	4.89984	23.0926	12.1371	17.8938
H08J11.2	1.16447	0.000191893	0.00302532	28.7264	15.9307	21.0004	35.4619	32.3151	31.359	57.7314	47.4449	43.5676
bli-3	0.595552	0.000195138	0.00307285	119.502	113.791	105.002	139.584	127.791	118.576	172.04	182.608	157.154
spp-18	0.989508	0.000199105	0.00313161	45.9622	37.5509	39.0008	27.9168	24.9707	20.5793	64.6592	91.028	85.5791
cyp-32A1	1.49946	0.000204975	0.00321256	9.19243	12.517	16.5003	31.6893	23.5019	27.4391	20.7833	34.7561	49.0135
T02B11.3	0.999028	0.000205263	0.0032133	55.1546	39.8267	48.0009	76.9598	67.5678	60.758	75.0508	126.888	80.1332
fip-1	4.77456	0.000206625	0.00323082	0	0	0	0	0	1.95994	5.77314	6.06853	7.00193
nas-11	0.780843	0.000208828	0.00325381	122.949	97.8599	132.003	108.649	133.667	99.9568	211.297	199.71	193.72
M04D5.3	1.27541	0.000209279	0.00325703	21.832	15.9307	18.0003	26.4078	23.5019	27.4391	40.412	43.0314	51.3475
jmjd-3.1	1.07701	0.000210656	0.00327463	40.2169	40.9646	27.0005	58.0971	45.5348	54.8782	49.649	97.0965	80.1332
T19C9.8	3.1725	0.000216156	0.00334714	2.29811	1.13791	3.00006	4.52705	2.93773	1.95994	11.5463	23.1708	21.0058
T13H5.6	1.23849	0.000221193	0.00341453	16.0868	20.4823	22.5004	34.7074	26.4396	15.6795	48.4944	40.8247	49.7915
ets-4	0.84589	0.000224906	0.00346381	87.3281	47.792	64.5012	72.4328	49.9414	67.6178	108.535	133.508	115.143
C44F1.1	1.50694	0.00022776	0.00350372	8.04338	7.96534	13.5003	27.9168	35.2528	29.3991	28.8657	30.8943	21.7838
pqn-60	2.09278	0.000228575	0.00351221	9.19243	6.82744	0	5.28155	5.87546	6.85978	18.4741	30.3427	22.5618
his-9	1.10909	0.000236641	0.00361336	49.4093	31.8614	19.5004	39.2344	35.2528	40.1787	75.0508	98.7516	45.9015
F13D12.3	1.30508	0.000243305	0.00367496	17.2358	21.6202	16.5003	38.4799	38.1905	31.359	49.649	44.1348	44.3456
unc-23	0.616857	0.000249242	0.00374971	124.098	95.5841	111.002	113.931	152.762	115.636	176.658	157.782	174.27
F21G4.1	1.14002	0.00024938	0.00374971	20.683	12.517	28.5005	58.8516	55.8169	52.9183	49.649	46.3415	37.3436
F39E9.1	3.17789	0.000250612	0.00376261	2.29811	1.13791	1.50003	13.5811	4.4066	8.81972	13.8555	18.2056	12.4479
2RSSE.1	0.897842	0.000250803	0.00376261	45.9622	39.8267	42.0008	62.6241	58.7546	48.9984	87.7518	82.7527	68.4633
C27H5.2	0.976615	0.000256347	0.00383714	31.0245	30.7235	31.5006	52.061	70.5056	46.0585	65.8138	60.6853	57.5714
mdl-1	1.04708	0.000261647	0.00391207	45.9622	61.4469	51.001	73.1873	69.0367	47.0385	83.1332	128.543	113.587
trpl-2	1.54416	0.000262998	0.00392787	9.19243	6.82744	16.5003	23.3897	19.0953	17.6394	28.8657	33.6528	28.7857
C45E5.4	1.54012	0.000264279	0.00393817	16.0868	12.517	7.50014	18.1082	16.1575	7.83975	39.2574	29.791	38.8996
C08E3.13	3.75649	0.000272484	0.00405138	1.14905	1.13791	1.50003	0.754508	0	0	12.7009	20.964	16.3378
his-16	1.09406	0.000274792	0.00407206	32.1735	15.9307	18.0003	15.8447	14.6887	27.4391	50.8036	51.3067	40.4556
col-10	0.711889	0.000281574	0.00415408	313.692	256.029	264.005	387.063	368.685	280.271	486.099	473.346	407.668
drh-2	1.06081	0.00028266	0.00416251	28.7264	18.2065	31.5006	22.6352	30.8462	26.4591	46.1851	60.1336	53.6815
sid-2	1.22056	0.000282771	0.00416251	20.683	31.8614	12.0002	32.4438	30.8462	31.359	49.649	59.0303	44.3456
tos-1	0.486261	0.000288999	0.00423851	221.767	207.099	202.504	344.81	286.429	303.79	279.42	321.081	281.633
cpna-2	0.338669	0.000294667	0.00431379	1770.69	1605.59	1590.03	2061.32	2275.27	1934.46	2071.4	2021.37	2190.83
gst-38	2.43244	0.000306551	0.00447793	5.74527	1.13791	3.00006	8.29959	4.4066	5.87981	17.3194	20.4123	15.5598
tat-4	0.633194	0.000314781	0.00459312	139.036	134.273	112.502	165.992	157.169	145.035	165.112	220.674	210.836
hrg-3	4.46317	0.000316419	0.0046096	1.14905	0	1.50003	0	0	0.979968	30.0203	18.2056	7.77992
clec-266	1.77707	0.000316949	0.0046096	11.4905	15.9307	10.5002	5.28155	13.2198	10.7797	30.0203	71.719	27.2297
abt-2	0.589352	0.000322821	0.00468477	135.588	126.308	115.502	153.92	164.513	152.875	218.225	162.195	194.498
bicd-1	0.612263	0.000327632	0.00474942	114.905	84.205	97.5019	123.739	126.322	139.156	158.184	152.265	143.929
C34C6.7	2.24999	0.000331938	0.00480661	2.29811	5.68953	4.50009	12.8266	7.34433	9.79968	13.8555	22.6191	21.7838
R166.6	0.694331	0.000336617	0.00486379	263.133	207.099	172.503	331.229	221.799	333.189	284.039	381.214	374.992
cav-1	0.963888	0.000341008	0.00492189	43.6641	75.1018	48.0009	44.516	47.0037	42.1386	108.535	132.404	84.8012
math-20	1.11674	0.000345287	0.00497827	27.5773	23.896	16.5003	49.7975	47.0037	30.379	51.9583	54.6168	42.7896
F01G10.10	1.03011	0.00034792	0.0050108	22.9811	26.1718	19.5004	43.7615	36.7216	34.2989	48.4944	45.2382	48.2355
C23H4.2	2.06179	0.000349826	0.00503281	4.59622	5.68953	4.50009	9.05409	19.0953	15.6795	20.7833	18.2056	23.3398
unc-53	0.63274	0.000353069	0.00507399	116.054	106.963	102.002	157.692	143.949	124.456	157.029	183.159	162.6
snb-1	0.553021	0.000357558	0.00512192	127.545	108.101	118.502	186.363	208.579	193.054	177.813	172.677	169.602
C15H9.11	2.55254	0.000361362	0.00517086	4.59622	2.27581	4.50009	16.5992	1.46887	4.89984	15.0102	25.3775	24.8958
col-74	2.06411	0.000364936	0.00521639	4.59622	7.96534	6.00012	6.79057	8.8132	8.81972	21.9379	36.9629	17.8938
C50F7.5	2.0188	0.000366378	0.00522579	2.29811	5.68953	7.50014	55.8336	48.4726	21.5593	13.8555	24.8258	21.0058
T27C4.1	0.780503	0.000373914	0.00531436	94.2224	67.1364	69.0013	97.3315	123.385	89.1771	136.246	140.128	120.589
pqm-1	1.11748	0.000374183	0.00531436	28.7264	20.4823	25.5005	44.516	45.5348	38.2188	40.412	62.3404	56.7934
nas-15	0.994621	0.000375658	0.00532962	29.8754	23.896	22.5004	45.2705	47.0037	39.1987	53.1129	57.3752	42.0116
F18C5.10	0.980556	0.000376284	0.00533282	40.2169	52.3437	31.5006	70.9237	55.8169	67.6178	60.0407	92.683	91.8031
cdr-4	1.11006	0.000380012	0.00537078	44.8131	34.1372	19.5004	54.3246	57.2858	40.1787	46.1851	95.4415	70.7973
Y54G2A.18	0.626221	0.000380172	0.00537078	220.618	220.754	229.504	310.103	227.674	298.89	269.028	372.939	388.218
clec-145	3.24079	0.000386842	0.00544193	2.29811	1.13791	1.50003	8.29959	4.4066	8.81972	18.4741	19.8607	8.55791
M163.1	2.34118	0.000387681	0.00544798	6.89432	4.55162	3.00006	24.1443	16.1575	5.87981	8.0824	33.1011	31.8977
cdh-12	0.53473	0.000394952	0.00554431	459.622	342.51	424.508	447.423	424.502	353.769	576.16	532.928	667.517
fut-2	2.56482	0.000399211	0.00558088	5.74527	1.13791	3.00006	9.8086	10.2821	2.93991	16.1648	24.8258	17.1158
clec-60	2.25758	0.000399233	0.00558088	8.04338	2.27581	4.50009	6.79057	2.93773	3.91987	15.0102	24.2741	31.1197
T23B3.2	1.31442	0.000404566	0.0056318	14.9377	18.2065	13.5003	24.1443	22.033	21.5593	41.5666	46.8932	28.0077
Y41D4B.17	1.9156	0.00041467	0.00576041	9.19243	3.41372	6.00012	6.79057	8.8132	3.91987	28.8657	22.6191	19.4498
ZK105.13	4.13585	0.00042465	0.00588044	1.14905	1.13791	0	2.26352	1.46887	0.979968	15.0102	12.1371	16.3378
T09B4.5	1.2645	0.000425076	0.00588044	33.3226	25.0339	25.5005	37.7254	27.9085	17.6394	60.0407	89.9246	50.5695
C39H7.2	1.75337	0.000430217	0.00593307	4.59622	7.96534	10.5002	14.3356	8.8132	8.81972	33.4842	22.0674	21.7838
tts-2	0.733758	0.000437499	0.00602103	68.9432	51.2058	79.5015	85.2594	95.4763	82.3174	120.081	102.613	108.141
Y44A6C.1	1.03464	0.00044473	0.00610164	31.0245	27.3097	18.0003	41.4979	36.7216	28.4191	48.4944	52.9617	56.7934
bath-46	2.8426	0.000445783	0.0061098	3.44716	2.27581	0	6.79057	4.4066	7.83975	11.5463	14.8955	17.1158
lbp-2	0.795813	0.000449437	0.00615355	301.052	253.753	166.503	268.605	207.11	290.071	304.822	519.135	428.674
eef-1A.2	0.405045	0.000451402	0.0061741	1886.75	1977.68	1797.03	2102.06	2159.23	1781.58	2597.91	2597.88	2303.64
cyp-37B1	2.75381	0.0004572	0.00623421	4.59622	1.13791	1.50003	3.77254	4.4066	4.89984	20.7833	12.6888	17.1158
egal-1	0.656838	0.000456832	0.00623421	116.054	83.0671	109.502	159.201	199.766	150.915	183.586	162.195	141.595
cpi-1	0.65422	0.000460665	0.00627503	251.643	245.788	160.503	282.186	446.535	342.009	382.182	329.356	331.425
nhr-8	1.43517	0.000466767	0.0063387	13.7886	20.4823	15.0003	29.4258	16.1575	18.6194	47.3398	40.273	46.6795
ZK180.6	0.854692	0.000471772	0.00639736	151.675	105.825	103.502	129.021	116.04	139.156	168.576	274.739	207.724
T27A10.6	0.652772	0.000477262	0.00645646	134.439	96.722	111.002	163.728	117.509	125.436	175.504	175.987	186.718
soc-2	0.645707	0.000477377	0.00645646	102.266	80.7913	76.5015	157.692	208.579	170.515	137.401	148.403	121.367
Y51H4A.24	1.157	0.00049518	0.00667691	36.7697	29.5856	13.5003	29.4258	17.6264	29.3991	50.8036	66.7539	63.0174
pab-2	0.519097	0.000498836	0.00671941	349.312	317.476	312.006	436.86	383.374	397.867	423.749	545.065	430.23
Y60A3A.8	1.06793	0.000506137	0.00679028	31.0245	17.0686	22.5004	49.043	45.5348	46.0585	45.0305	59.582	42.0116
ipla-2	0.65644	0.000515257	0.00689874	86.1791	78.5155	93.0018	261.06	255.583	339.069	131.628	147.852	123.701
nex-2	0.528704	0.000528729	0.00705078	122.949	119.48	121.502	435.351	519.979	417.467	176.658	174.332	174.27
cgt-3	0.448826	0.000540163	0.00718886	280.369	294.718	330.006	273.132	257.052	244.992	420.285	399.971	413.114
C12D12.1	0.959993	0.000543462	0.00721835	95.3715	98.9978	58.5011	118.458	85.1942	97.9968	124.7	201.365	166.49
M04C3.2	1.30215	0.000554568	0.00733762	14.9377	11.3791	16.5003	15.8447	17.6264	7.83975	41.5666	30.8943	33.4537
fbxa-24	2.32048	0.000554645	0.00733762	4.59622	6.82744	0	11.3176	10.2821	4.89984	16.1648	24.2741	19.4498
C41G7.8	1.51892	0.000553579	0.00733762	5.74527	12.517	12.0002	24.8988	36.7216	28.4191	38.1027	23.7224	25.6737
F13B6.2	2.01802	0.000556574	0.00735584	5.74527	4.55162	4.50009	6.03606	5.87546	6.85978	18.4741	24.8258	16.3378
nhr-50	1.35128	0.000560803	0.00740438	12.6396	14.7928	21.0004	29.4258	58.7546	26.4591	49.649	33.1011	40.4556
K10G4.3	4.01401	0.000565755	0.00745499	0	1.13791	1.50003	6.03606	1.46887	9.79968	16.1648	12.1371	12.4479
T05F1.9	2.43705	0.00056802	0.00747743	2.29811	4.55162	3.00006	6.79057	22.033	6.85978	19.6287	21.5157	12.4479
nlp-21	0.97496	0.000577766	0.00758273	32.1735	30.7235	21.0004	30.9348	42.5971	40.1787	63.5046	50.755	54.4595
C15A11.4	1.83015	0.000582053	0.00762449	3.44716	12.517	4.50009	7.54508	5.87546	7.83975	21.9379	24.8258	27.2297
ilys-3	1.93225	0.0005841	0.0076438	10.3415	4.55162	4.50009	6.03606	8.8132	4.89984	17.3194	32.5494	24.1178
C06E7.4	1.15143	0.000585431	0.00764655	25.2792	13.6549	12.0002	36.9709	33.7839	29.3991	38.1027	40.8247	35.7876
unc-83	0.432225	0.000589978	0.00768298	310.245	308.373	306.006	372.727	359.872	294.971	437.604	385.076	428.674
T08E11.1	4.03233	0.000589567	0.00768298	0	2.27581	0	4.52705	4.4066	1.95994	13.8555	13.2404	13.2259
C30B5.6	2.13164	0.000589529	0.00768298	4.59622	2.27581	4.50009	9.8086	4.4066	7.83975	13.8555	17.6539	17.1158
ptp-3	0.445978	0.000591284	0.00768497	392.976	314.062	384.007	341.038	431.847	377.288	531.129	478.311	477.687
B0462.5	3.58361	0.000593922	0.00770421	0	2.27581	1.50003	1.50902	0	2.93991	13.8555	15.9989	14.7819
pef-1	1.69767	0.000593913	0.00770421	6.89432	3.41372	10.5002	13.5811	11.7509	7.83975	21.9379	21.5157	21.7838
dct-1	1.10958	0.000617331	0.00799499	21.832	38.6888	27.0005	62.6241	44.066	68.5978	71.587	65.6505	52.9035
F53C3.13	0.432823	0.000617538	0.00799499	294.158	251.477	274.505	334.247	323.151	353.769	400.656	335.424	375.77
nhr-125	3.32265	0.000618273	0.00799673	1.14905	2.27581	0	5.28155	8.8132	4.89984	10.3917	11.5854	14.7819
ogt-1	0.556919	0.000621387	0.00802921	280.369	290.166	255.005	476.094	348.121	404.727	329.069	456.243	425.562
lgg-2	0.966238	0.000640624	0.00822988	78.1357	62.5848	60.0012	144.866	86.6631	116.616	96.9888	169.367	123.701
pvf-1	1.07183	0.000642794	0.00824981	22.9811	19.3444	22.5004	30.1803	35.2528	40.1787	50.8036	41.928	44.3456
Y17D7B.4	1.25532	0.000643739	0.00825058	27.5773	22.7581	12.0002	21.1262	16.1575	23.5192	51.9583	48.5483	51.3475
F22E5.13	2.82626	0.000644093	0.00825058	1.14905	2.27581	3.00006	6.79057	2.93773	1.95994	11.5463	18.2056	14.0039
C31B8.4	4.58162	0.00064589	0.00826566	0	1.13791	0	4.52705	1.46887	3.91987	8.0824	9.93033	14.0039
ZK896.5	1.85153	0.000649675	0.00829816	4.59622	7.96534	3.00006	42.2524	41.1282	34.2989	13.8555	28.1359	14.0039
F52F10.2	1.21562	0.000651591	0.00830164	11.4905	18.2065	18.0003	20.3717	33.7839	14.6995	30.0203	36.9629	42.0116
F22E12.1	0.869571	0.000651577	0.00830164	36.7697	43.2404	40.5008	57.3426	38.1905	57.8181	61.1953	85.5111	70.7973
Y53H1B.2	0.663487	0.000673472	0.00856924	156.271	186.617	171.003	248.233	403.938	280.271	323.296	241.638	252.847
ZC443.4	1.28883	0.000674728	0.00857703	19.5339	17.0686	7.50014	35.4619	24.9707	34.2989	32.3296	40.8247	36.5656
W06H8.5	0.513793	0.000675386	0.00857721	227.513	205.961	205.504	319.911	254.114	291.051	269.028	332.666	307.307
flp-3	1.12169	0.000682776	0.00864633	19.5339	22.7581	18.0003	25.6533	24.9707	28.4191	42.7212	39.7213	49.7915
myrf-2	0.633255	0.000687071	0.00869031	139.036	119.48	100.502	179.573	145.418	131.316	160.493	206.882	189.052
F35E12.5	2.92401	0.000691571	0.00872453	3.44716	1.13791	3.00006	0	4.4066	0.979968	11.5463	25.9292	18.6718
K06A9.1	1.13929	0.000695849	0.00875575	37.9188	28.4476	15.0003	62.6241	24.9707	52.9183	47.3398	73.3741	59.9054
fut-6	1.4687	0.000695191	0.00875575	14.9377	6.82744	10.5002	19.6172	16.1575	12.7396	34.6389	25.3775	30.3417
ccg-1	0.633221	0.000710284	0.0089016	181.551	200.271	207.004	233.897	398.063	257.732	326.76	286.876	300.305
Y34F4.1	1.6756	0.000714826	0.0089417	9.19243	6.82744	7.50014	19.6172	11.7509	14.6995	20.7833	25.9292	28.0077
F37A8.5	1.6209	0.000714373	0.0089417	9.19243	4.55162	9.00017	15.8447	13.2198	10.7797	17.3194	29.2393	21.0058
ten-1	0.378644	0.000719051	0.00898612	315.99	309.51	327.006	350.092	368.685	329.269	404.12	414.867	417.004
C10C5.2	1.18894	0.000748168	0.00930634	13.7886	30.7235	7.50014	86.0139	117.509	88.1972	47.3398	35.8595	40.4556
spp-2	0.802505	0.000771852	0.00956052	79.2847	54.6195	54.001	35.4619	52.8792	30.379	106.226	115.854	106.585
T23G7.3	0.565607	0.000773595	0.00956673	97.6696	121.756	120.002	137.32	151.293	137.196	152.411	178.746	167.268
fkh-9	0.837575	0.000776853	0.00959151	60.8999	79.6534	58.5011	133.548	69.0367	113.676	99.298	133.508	122.145
gba-1	0.872537	0.000779922	0.00962048	45.9622	34.1372	43.5008	29.4258	35.2528	30.379	70.4323	64.5471	91.0251
R07C12.2	1.56868	0.000784096	0.00965409	5.74527	9.10325	19.5004	4.52705	7.34433	5.87981	27.7111	38.6179	31.1197
cex-1	1.26798	0.000793584	0.00974389	11.4905	22.7581	15.0003	52.8155	63.1612	37.2388	25.4018	45.7898	45.9015
H23N18.6	3.57614	0.000796479	0.00976144	0	2.27581	1.50003	0	8.8132	5.87981	15.0102	8.82696	21.0058
lam-2	0.364175	0.000799089	0.00977545	920.392	879.601	904.517	1005	1204.47	941.75	1231.99	1073.58	1180.21
fbxa-4	1.54958	0.000798881	0.00977545	5.74527	10.2412	7.50014	22.6352	26.4396	23.5192	19.6287	25.9292	22.5618
unc-13	0.522296	0.000828592	0.0100716	153.973	135.411	117.002	197.681	229.143	198.934	189.359	197.503	199.166
fbxa-98	2.87424	0.000835128	0.0101418	1.14905	2.27581	1.50003	9.8086	20.5641	11.7596	11.5463	11.5854	13.2259
brp-1	0.508172	0.000844947	0.0102424	360.803	308.373	265.505	392.344	318.744	360.628	414.512	468.38	448.124
klo-1	0.952403	0.000865572	0.0104544	32.1735	26.1718	24.0005	26.4078	22.033	30.379	55.4222	57.3752	47.4575
hsp-43	0.630822	0.00086832	0.010469	130.992	103.549	96.0018	189.381	246.769	199.914	177.813	159.437	178.16
ptr-1	0.793527	0.000873682	0.0105237	39.0678	48.93	33.0006	93.559	92.5386	109.756	65.8138	81.0977	63.0174
F43D9.1	0.97428	0.000877193	0.0105564	24.1301	31.8614	31.5006	26.4078	26.4396	18.6194	55.4222	70.064	44.3456
W02D9.10	1.12986	0.000893933	0.0107482	21.832	19.3444	21.0004	22.6352	38.1905	19.5994	39.2574	44.6865	51.3475
lpr-5	0.734955	0.000898366	0.0107917	147.079	106.963	100.502	117.703	101.352	118.576	143.174	230.053	214.726
M60.7	3.48028	0.000899351	0.0107938	2.29811	0	1.50003	15.0902	8.8132	4.89984	17.3194	11.5854	13.2259
F55H12.3	0.614979	0.000905195	0.0108542	98.8186	93.3083	78.0015	109.404	121.916	123.476	125.854	150.058	137.705
F34H10.3	1.07219	0.000913162	0.0109301	34.4716	23.896	18.0003	55.8336	54.348	44.0986	40.412	68.4089	51.3475
btb-16	2.22254	0.000929085	0.0111106	5.74527	4.55162	1.50003	4.52705	4.4066	0.979968	24.2472	17.1022	16.3378
C38H2.2	0.642284	0.000930792	0.0111211	99.9677	78.5155	72.0014	119.212	129.26	108.777	128.164	144.541	119.033
lpr-3	0.839982	0.000934361	0.0111537	164.315	112.653	112.502	171.273	108.696	109.756	167.421	273.636	254.403
F23H11.4	0.500809	0.000938818	0.0111869	190.743	182.065	183.004	223.334	190.953	245.972	249.4	287.979	246.624
ppw-1	0.498523	0.000951602	0.0113089	201.084	205.961	220.504	234.652	190.953	211.673	256.327	339.286	283.967
nit-1	1.89565	0.000955372	0.0113435	4.59622	4.55162	6.00012	17.3537	24.9707	18.6194	26.5565	17.1022	13.2259
ttm-5	1.07289	0.000956312	0.0113446	25.2792	15.9307	22.5004	30.9348	29.3773	36.2588	46.1851	41.928	45.9015
igcm-1	0.817456	0.000963907	0.0114245	43.6641	31.8614	31.5006	35.4619	39.6594	33.3189	66.9684	60.6853	63.0174
C48E7.6	0.841859	0.000982711	0.0116371	40.2169	38.6888	24.0005	46.7795	64.6301	54.8782	63.5046	61.237	63.0174
C04F12.1	0.727044	0.000984457	0.0116474	62.0489	86.4808	126.002	139.584	114.572	105.837	142.019	167.712	137.705
plx-2	0.922423	0.00100056	0.0118169	29.8754	34.1372	36.0007	46.025	61.6924	27.4391	56.5768	67.3055	63.7954
cyp-36A1	1.17536	0.00101827	0.0120154	11.4905	19.3444	19.5004	19.6172	22.033	18.6194	41.5666	40.273	31.1197
C54D10.14	4.07533	0.00102819	0.012111	1.14905	1.13791	0	7.54508	8.8132	0	15.0102	15.4472	10.8919
abhd-14	1.3994	0.00105963	0.0124483	6.89432	14.7928	12.0002	23.3897	38.1905	29.3991	43.8759	23.7224	23.3398
F16C3.2	1.34098	0.00106614	0.0125137	11.4905	14.7928	16.5003	15.0902	10.2821	10.7797	50.8036	31.446	27.2297
Y39G10AR.11	0.599363	0.00106745	0.0125181	311.394	232.133	267.005	361.409	486.195	382.188	518.428	337.631	378.104
C05B5.8	0.985229	0.00107016	0.0125389	27.5773	29.5856	28.5005	52.061	98.414	59.7781	50.8036	57.3752	60.6834
cgt-1	1.33001	0.00108022	0.0126345	9.19243	13.6549	13.5003	35.4619	26.4396	28.4191	38.1027	27.5842	26.4517
M162.5	2.09852	0.00107957	0.0126345	2.29811	4.55162	7.50014	1.50902	11.7509	3.91987	21.9379	15.4472	22.5618
Y69A2AR.12	3.30144	0.00108174	0.0126411	1.14905	1.13791	1.50003	1.50902	2.93773	1.95994	12.7009	11.0337	13.2259
T03F7.7	1.08992	0.00110852	0.0128639	17.2358	18.2065	19.5004	23.3897	32.3151	25.4792	41.5666	35.3078	40.4556
casy-1	0.57724	0.00111783	0.0129493	181.551	170.686	148.503	249.742	168.92	225.393	233.235	269.774	244.29
F13D2.1	0.635794	0.00112473	0.0130179	76.9866	91.0325	90.0017	114.685	127.791	98.9768	143.174	128.543	129.925
hmr-1	0.333621	0.00112677	0.0130302	920.392	831.809	996.019	1049.52	1133.96	1139.7	1259.7	1104.47	1100.08
plin-1	0.451064	0.00113278	0.0130884	369.995	399.405	360.007	502.502	418.627	525.263	483.789	573.2	484.689
syx-2	1.47094	0.00113887	0.0131473	8.04338	11.3791	9.00017	21.1262	16.1575	21.5593	17.3194	31.9977	28.0077
mlt-11	0.478258	0.00115909	0.0133576	1104.24	855.705	978.019	1067.63	904.821	881.972	1257.39	1363.76	1469.63
ttr-25	0.84334	0.00116127	0.0133596	47.1112	47.792	48.0009	39.2344	61.6924	47.0385	87.7518	73.9258	95.693
T22B11.4	0.648926	0.0011611	0.0133596	97.6696	80.7913	94.5018	122.23	160.106	104.857	166.266	131.853	132.259
Y43F8C.3	0.882623	0.00116289	0.0133668	51.7074	31.8614	60.0012	58.0971	92.5386	52.9183	105.071	83.3044	75.4652
Y79H2A.2	1.27444	0.00118775	0.013629	16.0868	13.6549	18.0003	23.3897	22.033	23.5192	45.0305	31.9977	38.8996
ida-1	0.566825	0.00122435	0.0139887	263.133	201.409	178.503	288.222	383.374	254.792	362.553	281.359	315.865
R03H10.2	1.31953	0.00124099	0.0141667	14.9377	15.9307	7.50014	20.3717	29.3773	20.5793	32.3296	43.5831	21.0058
F44E5.4	2.2539	0.00124774	0.0142315	2.29811	3.41372	3.00006	2.26352	7.34433	6.85978	13.8555	14.3438	13.2259
C33D9.13	2.15656	0.00128119	0.0145507	2.29811	2.27581	7.50014	13.5811	5.87546	11.7596	12.7009	18.2056	19.4498
hbl-1	1.11091	0.00133821	0.0151595	36.7697	37.5509	25.5005	31.6893	24.9707	20.5793	62.3499	105.372	47.4575
K09F6.10	0.944333	0.00136217	0.0154048	33.3226	29.5856	18.0003	29.4258	27.9085	20.5793	51.9583	54.0651	52.1255
kgb-2	3.09333	0.00136629	0.0154309	3.44716	0	1.50003	6.03606	7.34433	6.85978	8.0824	12.1371	21.7838
swt-1	0.96151	0.00137868	0.0155387	29.8754	27.3097	24.0005	55.0791	44.066	34.2989	58.886	49.0999	52.1255
Y54G2A.52	1.4194	0.00138246	0.0155628	9.19243	11.3791	9.00017	26.4078	48.4726	24.4992	25.4018	28.1359	25.6737
pck-1	0.626127	0.00138315	0.0155628	595.21	541.643	552.011	448.932	599.297	486.064	1201.97	688.503	723.533
pitr-1	0.428284	0.00139824	0.0157193	481.454	452.887	484.509	637.559	481.788	600.721	568.077	654.298	682.299
nfm-1	0.775227	0.00140515	0.0157837	47.1112	46.6541	39.0008	57.3426	94.0074	64.6779	73.8962	77.2359	77.0212
nhr-97	0.407388	0.00141191	0.0158463	826.17	836.361	811.516	765.071	963.576	754.576	1255.08	986.412	1047.18
Y39B6A.5	1.59272	0.00141366	0.0158526	9.19243	6.82744	6.00012	18.8627	22.033	20.5793	18.4741	23.1708	24.8958
tre-5	1.31048	0.00142436	0.0159323	14.9377	7.96534	12.0002	26.4078	22.033	17.6394	33.4842	23.7224	30.3417
col-17	0.428276	0.00142871	0.0159408	529.714	545.057	561.011	735.645	740.308	680.098	885.6	730.982	589.718
T02B11.4	1.36111	0.00143411	0.0159796	11.4905	17.0686	13.5003	8.29959	19.0953	8.81972	30.0203	36.4112	41.2336
unc-73	0.384802	0.00145181	0.0161445	353.909	317.476	319.506	390.835	359.872	316.53	434.14	446.313	413.892
epg-5	0.684655	0.00146693	0.0162989	112.607	101.274	84.0016	162.974	129.26	125.436	150.102	182.056	147.041
ttr-33	1.45275	0.001486	0.0164696	12.6396	10.2412	3.00006	24.8988	23.5019	33.3189	15.0102	28.1359	28.7857
F13B6.1	2.27164	0.00148365	0.0164696	2.29811	3.41372	3.00006	3.01803	0	4.89984	13.8555	12.6888	15.5598
M01G12.9	1.21771	0.00148598	0.0164696	12.6396	14.7928	13.5003	32.4438	30.8462	27.4391	20.7833	40.8247	31.1197
tag-53	0.410653	0.00149587	0.0165653	218.32	204.823	216.004	237.67	289.367	272.431	285.193	286.876	276.965
lact-2	0.886268	0.00150447	0.0166328	99.9677	118.342	138.003	94.3135	180.671	134.256	288.657	159.989	211.614
tps-1	0.580876	0.001512	0.0166957	103.415	117.204	114.002	163.728	207.11	163.655	175.504	150.058	176.604
epg-9	0.730768	0.00155812	0.0171124	45.9622	53.4816	45.0009	89.0319	117.509	95.0569	61.1953	91.5797	84.0232
grl-15	0.921701	0.00156508	0.0171746	51.7074	28.4476	19.5004	55.0791	49.9414	34.2989	65.8138	62.8921	63.7954
F12A10.1	1.73357	0.00156942	0.0172081	5.74527	7.96534	3.00006	7.54508	8.8132	8.81972	19.6287	20.4123	17.1158
spi-1	1.96234	0.00157741	0.0172815	3.44716	3.41372	4.50009	7.54508	7.34433	5.87981	13.8555	14.8955	14.7819
nmur-4	1.67499	0.00159305	0.0174241	10.3415	4.55162	1.50003	27.9168	19.0953	29.3991	17.3194	19.309	17.8938
R02D5.3	1.64064	0.00159697	0.0174527	8.04338	9.10325	6.00012	15.0902	22.033	17.6394	20.7833	25.3775	26.4517
C17H1.7	3.43222	0.00160616	0.0175387	2.29811	1.13791	0	4.52705	0	0.979968	12.7009	18.7573	7.77992
phat-3	0.988052	0.00162203	0.0176776	29.8754	25.0339	24.0005	22.6352	26.4396	36.2588	62.3499	52.4101	43.5676
let-413	0.658616	0.00162286	0.0176776	76.9866	73.9639	78.0015	127.512	98.414	87.2172	103.917	139.576	114.365
C45G7.13	1.63668	0.00162855	0.0177251	3.44716	7.96534	9.00017	14.3356	16.1575	15.6795	20.7833	22.6191	18.6718
rcn-1	1.4838	0.00163738	0.0177677	5.74527	10.2412	7.50014	16.5992	11.7509	15.6795	21.9379	27.0326	16.3378
Y11D7A.9	0.88018	0.00164549	0.0178124	25.2792	31.8614	36.0007	50.552	67.5678	47.0385	51.9583	72.2707	43.5676
mel-11	0.436208	0.00164593	0.0178124	190.743	194.582	229.504	254.269	268.802	241.072	256.327	305.633	262.183
T24B8.3	0.613434	0.00164765	0.0178166	112.607	110.377	82.5016	118.458	148.355	117.596	175.504	165.505	130.703
F54D5.3	0.421814	0.00165905	0.0179252	391.827	360.716	354.007	361.409	405.407	308.69	561.149	461.76	466.017
C06A6.2	1.13278	0.00166263	0.0179348	21.832	19.3444	9.00017	28.6713	14.6887	27.4391	35.7935	41.3764	35.0097
T25D10.4	1.04317	0.00166597	0.0179563	14.9377	19.3444	21.0004	23.3897	33.7839	28.4191	41.5666	36.4112	35.7876
T19C3.5	1.27589	0.00167175	0.018004	13.7886	11.3791	10.5002	21.8807	16.1575	16.6595	27.7111	33.6528	24.8958
R02E4.3	1.53957	0.00168932	0.0181639	14.9377	6.82744	4.50009	25.6533	24.9707	54.8782	31.175	16.5505	31.8977
R193.2	1.23062	0.00169919	0.0182553	108.011	118.342	156.003	92.05	61.6924	85.2573	293.276	351.423	250.514
C01A2.4	0.805209	0.00170397	0.0182772	31.0245	34.1372	40.5008	86.0139	88.132	80.3574	51.9583	63.4438	66.1293
sumv-1	0.617708	0.00170928	0.0183047	98.8186	79.6534	102.002	123.739	101.352	111.716	120.081	142.335	164.156
C49G7.12	2.67739	0.00174788	0.0186546	1.14905	3.41372	1.50003	15.8447	36.7216	10.7797	9.23703	19.309	10.1139
col-144	0.684694	0.00175035	0.0186546	242.45	259.443	217.504	398.38	261.458	258.712	359.089	445.21	351.653
irg-1	1.51959	0.00179994	0.0191085	9.19243	4.55162	9.00017	33.9529	60.2235	35.2789	21.9379	21.5157	21.0058
F09F7.6	1.40959	0.00179809	0.0191085	6.89432	10.2412	12.0002	19.6172	27.9085	17.6394	25.4018	23.1708	28.0077
K02C4.5	1.35702	0.0018086	0.019168	10.3415	17.0686	9.00017	31.6893	16.1575	28.4191	21.9379	44.1348	26.4517
chd-7	0.346564	0.00180735	0.019168	550.397	613.331	603.012	673.775	749.122	633.06	815.168	748.636	685.411
pho-6	2.73737	0.00184267	0.0195136	2.29811	0	3.00006	2.26352	2.93773	1.95994	15.0102	10.482	8.55791
M03F4.6	0.839835	0.00186406	0.0196931	31.0245	32.9993	33.0006	33.9529	27.9085	38.2188	70.4323	46.8932	59.1274
phg-1	0.793969	0.00187653	0.0197934	36.7697	30.7235	36.0007	51.3065	70.5056	56.8382	70.4323	54.0651	56.7934
nhr-45	0.747062	0.00189161	0.0199368	37.9188	51.2058	43.5008	64.1332	67.5678	65.6579	88.9064	64.5471	72.3533
ifd-2	0.823114	0.00189569	0.0199482	49.4093	25.0339	33.0006	147.884	108.696	113.676	58.886	70.6157	59.9054
C08A9.10	0.656932	0.00189429	0.0199482	78.1357	73.9639	81.0016	50.552	71.9744	63.698	145.483	119.716	104.251
K02D7.1	0.409848	0.00193199	0.020298	196.488	196.858	225.004	406.68	398.063	362.588	266.719	269.774	281.633
Y53F4B.25	2.3195	0.00193758	0.0203408	2.29811	2.27581	3.00006	12.8266	8.8132	4.89984	9.23703	14.8955	12.4479
T06A1.5	0.868552	0.00194325	0.0203682	31.0245	32.9993	28.5005	34.7074	36.7216	30.379	56.5768	56.2718	56.7934
crm-1	0.559895	0.00195319	0.0204105	103.415	111.515	81.0016	145.62	179.202	168.555	153.566	139.576	147.819
gap-2	0.498725	0.0019541	0.0204105	157.42	139.962	144.003	152.411	207.11	151.895	203.215	210.192	210.058
let-607	0.436621	0.00195733	0.0204193	235.556	228.719	225.004	261.814	223.268	234.212	262.101	336.528	329.091
clec-4	1.28464	0.00196346	0.0204673	32.1735	25.0339	33.0006	451.196	650.708	431.186	87.7518	68.4089	63.7954
F07H5.4	0.60988	0.00199581	0.02074	70.0923	76.2397	72.0014	115.44	92.5386	88.1972	102.762	111.992	117.477
D1054.5	2.19742	0.00203441	0.0210798	5.74527	1.13791	3.00006	10.5631	1.46887	11.7596	15.0102	17.1022	13.2259
hum-6	0.585292	0.00204428	0.0211443	184.998	126.308	111.002	184.1	180.671	166.595	184.741	237.776	211.614
F14B8.5	1.07568	0.00204666	0.0211526	27.5773	14.7928	10.5002	38.4799	32.3151	48.9984	31.175	40.273	41.2336
F07C6.6	3.8187	0.00206231	0.0212647	0	1.13791	1.50003	0.754508	5.87546	0	11.5463	9.93033	14.0039
alg-1	0.509722	0.0020716	0.021344	256.239	208.237	210.004	269.359	214.454	249.892	293.276	349.768	315.865
F42G2.5	1.85872	0.00207598	0.0213727	4.59622	5.68953	3.00006	17.3537	17.6264	10.7797	20.7833	16.5505	12.4479
cpr-4	0.341296	0.00210813	0.0216534	1601.78	1276.73	1408.53	1104.6	954.763	980.948	1960.56	1684.85	1791.72
C54D10.13	2.54609	0.00211174	0.0216645	1.14905	5.68953	0	9.05409	17.6264	5.87981	18.4741	14.3438	10.1139
flp-8	1.08303	0.00211246	0.0216645	19.5339	20.4823	16.5003	18.1082	11.7509	23.5192	47.3398	44.1348	29.5637
ilys-2	1.98896	0.00212062	0.0217315	8.04338	4.55162	4.50009	2.26352	2.93773	1.95994	21.9379	23.1708	23.3398
tes-1	1.14629	0.00216817	0.0221336	20.683	17.0686	15.0003	19.6172	29.3773	39.1987	35.7935	33.6528	48.2355
R13H4.5	1.25356	0.00217337	0.0221697	13.7886	12.517	13.5003	15.0902	16.1575	24.4992	21.9379	36.9629	34.2317
nxf-1	0.487491	0.00223754	0.0227026	210.277	242.374	189.004	319.911	227.674	281.251	266.719	344.251	287.079
ced-7	0.330715	0.00225249	0.0228196	548.099	572.367	571.511	662.458	568.451	698.718	680.076	741.464	702.527
ptr-10	1.15868	0.0022744	0.0230239	19.5339	7.96534	15.0003	15.8447	19.0953	17.6394	25.4018	38.6179	28.7857
nhr-180	1.77162	0.0022917	0.0231288	8.04338	1.13791	4.50009	17.3537	17.6264	17.6394	13.8555	18.2056	14.0039
sym-1	0.528296	0.0023258	0.0233491	187.296	169.548	138.003	139.584	121.916	130.336	241.317	248.258	227.174
his-71	0.738342	0.0023331	0.0234048	59.7508	51.2058	60.0012	82.9959	60.2235	62.718	99.298	107.027	77.7992
cln-3.3	2.35703	0.00234043	0.0234389	6.89432	1.13791	0	4.52705	7.34433	7.83975	10.3917	14.8955	17.8938
Y38C1AA.6	2.67985	0.00233863	0.0234389	3.44716	0	1.50003	15.0902	7.34433	12.7396	13.8555	9.93033	8.55791
daf-14	0.994539	0.00234178	0.0234389	26.4282	14.7928	31.5006	30.9348	45.5348	24.4992	43.8759	46.3415	52.1255
sulp-8	1.3813	0.00235122	0.0235157	11.4905	4.55162	10.5002	18.1082	20.5641	17.6394	21.9379	27.0326	18.6718
F36F2.2	1.07984	0.00235314	0.0235173	18.3849	12.517	19.5004	30.9348	22.033	28.4191	31.175	34.2045	39.6776
let-19	0.426922	0.00236097	0.0235778	302.201	273.097	243.005	279.168	296.711	263.612	317.523	412.66	367.212
Y113G7B.14	1.0121	0.00237895	0.0236851	18.3849	29.5856	18.0003	18.8627	35.2528	30.379	41.5666	46.3415	45.9015
W09G12.7	2.23604	0.0023806	0.0236851	5.74527	6.82744	4.50009	125.248	186.546	158.755	39.2574	19.309	23.3398
din-1	0.374846	0.0024161	0.0240125	433.193	377.785	405.008	485.903	461.224	414.527	563.459	536.789	478.465
abu-13	0.964807	0.00241712	0.0240125	22.9811	20.4823	30.0006	45.2705	39.6594	27.4391	30.0203	57.9269	50.5695
F48C1.9	3.05283	0.00243312	0.0241176	1.14905	2.27581	0	3.01803	0	0	5.77314	13.7921	10.1139
lips-15	0.601193	0.00243778	0.0241458	157.42	100.136	81.0016	123.739	113.103	124.456	187.05	166.057	166.49
F59C6.11	2.49809	0.0024903	0.0245928	3.44716	1.13791	1.50003	7.54508	4.4066	16.6595	16.1648	11.5854	7.77992
tyr-6	0.856465	0.00249369	0.0246081	28.7264	32.9993	30.0006	51.3065	57.2858	36.2588	47.3398	61.237	56.0154
T23G11.7	0.709669	0.00250915	0.0247058	63.198	84.205	58.5011	123.739	130.729	115.636	87.7518	141.783	105.029
F47H4.12	2.45013	0.00254715	0.0249692	1.14905	2.27581	3.00006	8.29959	4.4066	4.89984	12.7009	9.37864	12.4479
Y77E11A.2	0.709227	0.00254996	0.0249783	76.9866	52.3437	75.0014	70.9237	127.791	91.1371	128.164	103.165	103.473
T28F3.5	0.962218	0.00257184	0.0251742	18.3849	18.2065	22.5004	39.2344	38.1905	28.4191	33.4842	38.6179	41.2336
somi-1	0.856981	0.00259868	0.0253624	39.0678	34.1372	46.5009	58.8516	41.1282	47.0385	54.2675	91.028	66.9073
catp-7	0.451796	0.00260941	0.0254383	191.892	210.513	160.503	242.197	254.114	265.571	265.565	251.017	258.293
efl-3	0.906656	0.00261219	0.0254383	35.6207	40.9646	16.5003	46.025	45.5348	43.1186	72.7416	55.1685	52.1255
T04F8.7	1.55203	0.00262159	0.0255112	9.19243	6.82744	4.50009	15.8447	8.8132	10.7797	20.7833	25.3775	14.7819
spp-9	3.35442	0.00265279	0.025796	0	1.13791	1.50003	0.754508	1.46887	0.979968	5.77314	11.0337	7.77992
gst-22	0.886787	0.00268725	0.0260929	35.6207	30.7235	28.5005	52.8155	83.7254	101.917	61.1953	65.6505	49.0135
his-24	0.663574	0.00270781	0.0262735	68.9432	60.309	54.001	49.043	42.5971	60.758	105.071	105.923	80.9112
anr-32	1.30644	0.00273087	0.0264586	16.0868	7.96534	12.0002	12.8266	5.87546	11.7596	32.3296	24.8258	32.6757
dyf-7	2.78311	0.0027351	0.0264804	2.29811	1.13791	1.50003	0.754508	2.93773	0.979968	9.23703	14.3438	10.1139
memo-1	0.730615	0.00274024	0.0265109	52.8565	42.1025	37.5007	75.4508	69.0367	69.5778	63.5046	86.0628	69.2413
wrt-8	0.907916	0.00276458	0.0266303	55.1546	29.5856	31.5006	39.9889	57.2858	28.4191	90.061	60.1336	71.5753
mec-1	0.970067	0.00279787	0.0268153	35.6207	21.6202	13.5003	34.7074	33.7839	36.2588	43.8759	45.2382	52.1255
B0507.2	0.677356	0.00280179	0.0268336	45.9622	47.792	54.001	134.302	157.169	140.135	68.1231	91.028	73.1313
ZK632.10	0.816251	0.00283377	0.027062	43.6641	53.4816	36.0007	81.4868	58.7546	83.2973	57.7314	93.7864	81.6892
clec-66	1.06542	0.00284854	0.0271835	13.7886	20.4823	34.5007	86.0139	70.5056	77.4175	39.2574	51.3067	49.0135
Y42G9A.3	0.810762	0.00286544	0.0273253	42.515	38.6888	42.0008	34.7074	13.2198	19.5994	68.1231	80.546	66.1293
F29G6.1	1.14005	0.00290835	0.0276987	12.6396	11.3791	13.5003	20.3717	29.3773	26.4591	24.2472	29.2393	28.0077
hpo-26	1.47558	0.00295808	0.0281081	10.3415	10.2412	3.00006	8.29959	13.2198	11.7596	20.7833	22.0674	24.8958
lgc-22	0.694078	0.00296023	0.0281084	89.6262	51.2058	52.501	97.3315	82.2565	61.738	93.5249	115.302	104.251
gsa-1	0.62964	0.00299689	0.0283959	125.247	102.412	82.5016	148.638	136.605	140.135	132.782	180.401	166.49
lit-1	0.503793	0.00300274	0.0284166	155.122	159.307	189.004	203.717	183.608	180.314	223.998	263.705	220.95
R05H10.1	1.86444	0.00303303	0.0286162	4.59622	2.27581	9.00017	6.03606	7.34433	1.95994	28.8657	13.2404	14.7819
catp-1	0.676573	0.00303151	0.0286162	54.0055	42.1025	40.5008	69.4147	63.1612	53.8983	77.3601	67.3055	76.2432
F16H11.1	1.73299	0.0030401	0.0286625	5.74527	3.41372	6.00012	9.05409	8.8132	10.7797	24.2472	14.3438	12.4479
Y43E12A.2	1.12528	0.00304855	0.0287219	20.683	15.9307	18.0003	46.025	24.9707	33.3189	31.175	44.6865	42.0116
eol-1	2.26347	0.00305512	0.0287229	4.59622	2.27581	1.50003	2.26352	2.93773	1.95994	16.1648	11.5854	14.0039
K09E4.4	1.08603	0.00305286	0.0287229	13.7886	17.0686	16.5003	15.8447	19.0953	19.5994	30.0203	32.5494	37.3436
dpy-3	0.62383	0.00306633	0.0287876	89.6262	65.9985	103.502	94.3135	110.165	75.4576	135.092	125.784	136.149
spp-10	0.34554	0.00307098	0.0288109	666.451	606.504	535.51	541.737	665.396	588.961	766.673	765.738	770.212
math-24	1.59844	0.00310756	0.0291132	12.6396	4.55162	1.50003	21.8807	14.6887	17.6394	18.4741	18.7573	21.7838
ugt-57	1.32177	0.00311132	0.0291279	10.3415	11.3791	7.50014	15.8447	8.8132	7.83975	20.7833	30.3427	21.7838
ptp-4	1.82034	0.00311851	0.0291747	3.44716	2.27581	9.00017	13.5811	7.34433	7.83975	13.8555	24.2741	10.1139
trpa-1	0.794584	0.0031295	0.029237	35.6207	34.1372	25.5005	49.7975	38.1905	33.3189	50.8036	56.2718	59.1274
H06I04.6	0.987552	0.00312956	0.029237	22.9811	18.2065	19.5004	39.2344	49.9414	32.339	30.0203	40.8247	48.2355
K10B4.3	0.70271	0.00315632	0.0294457	52.8565	35.2751	46.5009	64.1332	73.4433	58.7981	75.0508	74.4774	69.2413
F53B3.6	0.695416	0.00316198	0.0294779	62.0489	43.2404	60.0012	66.3967	80.7876	62.718	78.5147	88.8213	98.027
ZK662.2	0.732033	0.0031783	0.0296093	60.8999	38.6888	48.0009	86.0139	74.9122	85.2573	80.824	61.7887	104.251
nlp-11	0.941419	0.00320829	0.0298261	16.0868	22.7581	22.5004	37.7254	32.3151	36.2588	39.2574	36.9629	41.2336
glc-1	1.16262	0.00321282	0.0298474	21.832	20.4823	19.5004	32.4438	13.2198	15.6795	31.175	57.3752	48.2355
cal-2	1.33101	0.00322876	0.0299329	10.3415	9.10325	12.0002	32.4438	16.1575	16.6595	18.4741	22.0674	37.3436
F53A9.7	2.93562	0.00327006	0.0302107	1.14905	2.27581	0	18.1082	13.2198	13.7196	5.77314	11.5854	10.1139
cdh-3	0.739442	0.00326823	0.0302107	56.3036	60.309	45.0009	74.6963	42.5971	62.718	73.8962	104.82	90.2471
klf-3	1.28537	0.00331614	0.0305376	14.9377	6.82744	10.5002	20.3717	19.0953	20.5793	21.9379	33.6528	21.7838
ZC434.3	1.00646	0.00331691	0.0305376	19.5339	13.6549	13.5003	25.6533	29.3773	29.3991	30.0203	30.8943	33.4537
F22B7.9	1.21962	0.00334629	0.0307443	14.9377	12.517	9.00017	9.05409	5.87546	7.83975	26.5565	25.3775	34.2317
C36E6.8	1.42584	0.00335555	0.0307869	4.59622	14.7928	6.00012	15.8447	10.2821	14.6995	19.6287	21.5157	28.0077
clec-180	0.564159	0.00336561	0.030858	118.353	73.9639	87.0017	118.458	124.854	131.316	127.009	137.921	147.819
daf-7	1.36438	0.00342011	0.0312716	6.89432	6.82744	18.0003	14.3356	13.2198	17.6394	21.9379	28.6876	27.2297
F52G3.6	1.02632	0.00342452	0.0312904	20.683	18.2065	18.0003	18.1082	13.2198	17.6394	33.4842	44.1348	37.3436
best-1	1.36945	0.00342989	0.031318	10.3415	7.96534	15.0003	6.03606	14.6887	7.83975	34.6389	19.309	31.8977
mig-10	0.637959	0.00353712	0.0320773	75.8376	70.5502	70.5014	74.6963	89.6008	88.1972	102.762	132.956	99.583
sup-37	0.531862	0.00359303	0.0324453	133.29	95.5841	99.0019	116.194	148.355	113.676	172.04	159.437	145.485
oac-7	1.91268	0.00359475	0.0324453	2.29811	4.55162	6.00012	3.77254	13.2198	3.91987	18.4741	16.5505	12.4479
F27E5.9	3.54335	0.00358683	0.0324453	1.14905	0	1.50003	2.26352	1.46887	5.87981	6.92777	13.2404	8.55791
plc-2	0.738968	0.00360819	0.0325445	39.0678	36.413	25.5005	101.859	95.4763	86.2372	50.8036	56.8235	62.2394
C18C4.5	0.471757	0.00361786	0.0326097	125.247	143.376	135.003	179.573	173.326	188.154	157.029	203.572	194.498
dpy-6	0.978138	0.00362774	0.0326428	27.5773	20.4823	31.5006	18.8627	14.6887	12.7396	34.6389	69.5123	48.2355
W02A2.9	1.65623	0.00363851	0.0326959	3.44716	4.55162	6.00012	30.1803	33.7839	36.2588	17.3194	12.6888	14.0039
acs-7	0.807178	0.00366476	0.0328767	48.2603	32.9993	40.5008	46.7795	69.0367	47.0385	65.8138	82.7527	63.0174
pde-1	1.14803	0.00370956	0.0332481	14.9377	13.6549	7.50014	21.8807	20.5641	13.7196	30.0203	28.6876	23.3398
nlp-16	0.903437	0.0037308	0.0333345	29.8754	28.4476	25.5005	36.9709	38.1905	22.5393	46.1851	65.0988	44.3456
Y51B9A.9	2.10596	0.00373153	0.0333345	4.59622	0	6.00012	4.52705	8.8132	2.93991	12.7009	16.5505	14.0039
sym-2	0.793756	0.00375013	0.0334399	43.6641	43.2404	28.5005	38.4799	38.1905	34.2989	51.9583	63.4438	85.5791
tag-343	0.836864	0.00376019	0.0334848	26.4282	35.2751	22.5004	52.061	64.6301	53.8983	55.4222	51.3067	45.9015
cab-1	0.488707	0.00380729	0.0338364	184.998	176.375	174.003	216.544	264.396	229.313	269.028	241.086	243.512
crt-1	0.280375	0.00381263	0.0338612	3897.59	3568.47	3735.07	3891	4039.38	3771.9	4983.38	4282.73	4345.09
ins-35	2.65705	0.00382404	0.0338891	2.29811	1.13791	1.50003	1.50902	1.46887	1.95994	8.0824	10.482	12.4479
col-165	1.94619	0.00385071	0.0340405	11.4905	2.27581	4.50009	6.03606	13.2198	5.87981	20.7833	36.4112	13.2259
nmy-1	0.304974	0.00385647	0.0340689	1901.68	1893.48	1759.53	2419.71	2945.08	2527.34	2521.71	2048.96	2302.08
fozi-1	0.878153	0.00386559	0.0341268	37.9188	19.3444	21.0004	40.7434	24.9707	30.379	48.4944	51.3067	45.1236
Y73B6BL.44	1.57576	0.00387447	0.0341826	6.89432	3.41372	6.00012	12.0721	16.1575	14.6995	18.4741	15.4472	14.7819
flp-17	0.96438	0.00388259	0.0342089	31.0245	20.4823	13.5003	22.6352	39.6594	37.2388	45.0305	37.5146	47.4575
ztf-6	0.570727	0.00389312	0.034279	85.03	79.6534	94.5018	80.7323	83.7254	62.718	120.081	142.335	119.033
C36B7.6	0.712141	0.0040089	0.0351822	65.4961	67.1364	60.0012	87.5229	49.9414	87.2172	80.824	117.509	115.143
C34F11.8	1.34465	0.00400786	0.0351822	10.3415	12.517	7.50014	9.8086	23.5019	18.6194	20.7833	24.2741	32.6757
F47H4.2	1.2679	0.0040234	0.0352862	20.683	11.3791	13.5003	19.6172	11.7509	6.85978	30.0203	50.755	28.0077
magu-2	0.844241	0.00407872	0.035654	22.9811	31.8614	49.501	71.6782	64.6301	48.9984	54.2675	63.9954	64.5734
pqn-48	1.06707	0.00411176	0.0358957	13.7886	11.3791	21.0004	15.0902	17.6264	11.7596	31.175	33.6528	29.5637
kreg-1	2.8448	0.00413984	0.0360699	0	3.41372	0	12.8266	11.7509	25.4792	8.0824	11.0337	7.00193
gst-1	0.443494	0.00413731	0.0360699	234.407	252.615	207.004	248.233	211.517	234.212	348.698	313.909	286.301
Y71H2B.4	0.663539	0.00414285	0.0360726	66.6451	63.7227	63.0012	58.0971	73.4433	50.9584	102.762	107.027	96.471
sox-4	2.22367	0.00414996	0.0361109	3.44716	3.41372	0	7.54508	2.93773	8.81972	12.7009	11.5854	10.1139
H01G02.1	0.773198	0.00419031	0.0364344	37.9188	32.9993	37.5007	48.2885	49.9414	30.379	58.886	63.9954	61.4614
C16D9.4	1.9163	0.0042045	0.0365139	2.29811	4.55162	6.00012	27.9168	10.2821	16.6595	11.5463	20.964	14.0039
Y36E3A.2	2.76867	0.00421671	0.0365961	1.14905	1.13791	1.50003	13.5811	8.8132	6.85978	8.0824	9.37864	7.77992
vab-3	1.34993	0.00422937	0.0366582	8.04338	10.2412	7.50014	15.0902	8.8132	9.79968	23.0926	26.4809	16.3378
ccch-1	0.680609	0.00425966	0.0368488	119.502	104.687	70.5014	160.71	154.231	131.316	138.555	184.814	150.153
F36H2.3	0.958024	0.00429525	0.0371085	26.4282	20.4823	25.5005	41.4979	42.5971	43.1186	27.7111	50.2033	59.9054
swm-1	0.798393	0.00433288	0.0373851	43.6641	40.9646	27.0005	38.4799	49.9414	36.2588	72.7416	73.3741	50.5695
pho-8	1.25567	0.00435521	0.0375292	20.683	5.68953	10.5002	24.1443	22.033	20.5793	28.8657	33.6528	25.6737
egl-15	0.671213	0.00437525	0.0376203	57.4527	55.7574	54.001	92.05	67.5678	71.5377	106.226	82.7527	80.1332
F13H8.5	0.757591	0.00437477	0.0376203	35.6207	27.3097	39.0008	32.4438	32.3151	25.4792	68.1231	56.2718	48.2355
mps-2	1.51078	0.00444749	0.0381516	8.04338	5.68953	4.50009	9.8086	13.2198	10.7797	20.7833	14.8955	17.8938
abhd-5.1	1.72934	0.00445584	0.0381987	3.44716	3.41372	6.00012	19.6172	23.5019	19.5994	13.8555	17.1022	10.1139
C53C7.5	0.639673	0.00448641	0.0383866	74.6885	55.7574	75.0014	91.2954	69.0367	79.3774	91.2156	114.199	111.253
nlp-29	0.853541	0.00450518	0.0384597	25.2792	23.896	30.0006	70.1692	58.7546	66.6379	60.0407	38.0663	46.6795
hil-3	0.997416	0.00453835	0.0386572	16.0868	21.6202	19.5004	38.4799	30.8462	24.4992	35.7935	44.6865	32.6757
ZC239.6	0.847076	0.00456883	0.038892	25.2792	36.413	30.0006	24.1443	49.9414	21.5593	53.1129	55.7202	56.0154
F56D3.1	0.692462	0.00459516	0.0390413	86.1791	40.9646	88.5017	105.631	94.0074	90.1571	93.5249	144.541	104.251
clec-84	0.688999	0.00468324	0.0396127	55.1546	55.7574	36.0007	60.3606	86.6631	56.8382	80.824	73.9258	85.5791
C04G6.5	3.31093	0.00468789	0.0396269	0	2.27581	0	18.1082	14.6887	12.7396	8.0824	9.93033	6.22394
grdn-1	0.611533	0.00469733	0.0396564	64.347	62.5848	78.0015	68.6602	92.5386	85.2573	91.2156	99.8549	119.033
fbxa-136	2.68148	0.00471829	0.0397829	2.29811	0	3.00006	6.03606	4.4066	1.95994	17.3194	8.82696	7.00193
arl-7	2.55224	0.00476303	0.0400335	1.14905	2.27581	1.50003	1.50902	1.46887	1.95994	6.92777	9.37864	12.4479
F53A9.1	1.06454	0.00482636	0.0405294	11.4905	14.7928	9.00017	80.7323	94.0074	78.3975	25.4018	28.1359	21.0058
C50D2.1	0.923018	0.00483048	0.0405294	26.4282	12.517	24.0005	30.1803	39.6594	35.2789	34.6389	40.8247	42.0116
F21D12.3	0.875471	0.00483585	0.0405308	26.4282	20.4823	25.5005	33.9529	33.7839	22.5393	41.5666	45.2382	45.1236
ptr-11	0.631346	0.00485991	0.0406938	44.8131	61.4469	60.0012	70.9237	61.6924	60.758	76.2055	102.062	75.4652
Y97E10C.1	0.478108	0.00490837	0.0410737	130.992	130.859	136.503	156.938	230.612	167.575	203.215	177.643	175.826
ZK287.4	1.19503	0.00499862	0.041724	13.7886	5.68953	13.5003	30.1803	17.6264	17.6394	21.9379	24.8258	27.2297
acs-17	0.447471	0.00501202	0.0417574	111.458	126.308	94.5018	149.393	155.7	150.915	144.329	157.782	152.486
F54D5.4	0.487356	0.00503201	0.0418454	183.849	164.996	130.503	276.15	312.868	310.65	227.462	227.294	220.95
dod-23	0.723168	0.00513744	0.042669	55.1546	67.1364	49.501	62.6241	48.4726	66.6379	70.4323	114.75	96.471
let-522	0.889903	0.00515086	0.0427537	19.5339	15.9307	25.5005	41.4979	42.5971	45.0786	35.7935	39.1696	35.7876
lgc-21	0.696444	0.00517218	0.042824	48.2603	51.2058	45.0009	58.8516	44.066	39.1987	72.7416	86.0628	74.6873
aman-1	0.568706	0.00519147	0.042957	64.347	68.2744	66.0013	63.3787	89.6008	64.6779	95.8342	100.958	97.249
sbt-1	0.626766	0.00527204	0.0435695	64.347	71.6881	64.5012	76.2053	63.1612	52.9183	84.2879	126.336	95.693
nhr-6	1.63242	0.00527567	0.0435725	4.59622	1.13791	13.5003	7.54508	4.4066	5.87981	20.7833	20.4123	14.7819
D1044.1	1.38854	0.00531316	0.0437736	1.14905	13.6549	9.00017	10.5631	14.6887	18.6194	19.6287	20.4123	21.7838
C31H5.6	0.546345	0.00532492	0.0438434	81.5828	71.6881	64.5012	95.8225	113.103	114.656	107.38	113.647	98.027
vps-52	0.951016	0.00534137	0.0439245	22.9811	22.7581	21.0004	38.4799	26.4396	23.5192	34.6389	47.4449	45.9015
cnc-2	2.90377	0.00536863	0.0441215	1.14905	2.27581	0	1.50902	4.4066	1.95994	12.7009	8.27527	7.00193
T06E4.12	1.0555	0.00538012	0.0441391	21.832	21.6202	13.5003	52.061	30.8462	38.2188	41.5666	37.5146	41.2336
fbxa-189	2.32801	0.00543214	0.0445061	3.44716	1.13791	3.00006	9.05409	7.34433	8.81972	4.61851	21.5157	10.1139
fbxc-54	2.00147	0.00544162	0.0445564	3.44716	1.13791	4.50009	9.8086	11.7509	7.83975	12.7009	13.7921	8.55791
F35B3.4	0.605114	0.00544695	0.0445726	51.7074	58.0332	57.0011	114.685	121.916	110.736	94.6795	81.0977	79.3552
noah-2	0.404429	0.00551198	0.0450494	692.88	557.574	519.01	606.624	578.733	440.986	785.147	780.082	780.326
ztf-2	1.62329	0.00556298	0.0453827	6.89432	10.2412	3.00006	8.29959	2.93773	10.7797	5.77314	30.3427	25.6737
R11F4.3	1.08563	0.00561762	0.0457445	11.4905	15.9307	10.5002	18.1082	13.2198	19.5994	25.4018	24.8258	31.1197
byn-1	0.544332	0.00566272	0.0459432	149.377	135.411	132.003	224.843	148.355	162.675	163.957	226.191	214.726
ncs-2	0.470183	0.00567966	0.0460526	236.705	230.995	190.504	316.139	262.927	269.491	266.719	331.011	313.531
F46G10.2	0.780031	0.00570915	0.0461793	28.7264	26.1718	30.0006	38.4799	48.4726	38.2188	56.5768	47.9966	42.0116
T19C4.5	1.25039	0.00573937	0.0462832	14.9377	6.82744	7.50014	17.3537	20.5641	16.6595	27.7111	23.1708	20.2278
sdn-1	0.56666	0.0057515	0.046325	78.1357	62.5848	66.0013	83.7504	58.7546	85.2573	91.2156	107.027	106.585
Y43F8B.14	2.55816	0.00578178	0.0465055	1.14905	2.27581	1.50003	9.8086	4.4066	4.89984	6.92777	13.7921	7.77992
F52E1.14	0.777393	0.00579504	0.0465631	124.098	98.9978	87.0017	182.591	76.381	140.135	110.844	217.915	200.722
ZK287.9	2.06356	0.00583395	0.0468474	1.14905	6.82744	0	12.8266	4.4066	10.7797	10.3917	13.2404	11.6699
col-173	0.926882	0.00586696	0.0470841	26.4282	18.2065	21.0004	27.1623	35.2528	46.0585	32.3296	50.2033	40.4556
K04H4.2	0.469869	0.00588405	0.0471928	186.147	135.411	142.503	246.724	239.425	199.914	202.06	249.913	189.052
K06A4.7	0.617207	0.0059122	0.0473901	102.266	106.963	70.5014	81.4868	71.9744	91.1371	132.782	168.264	129.147
hum-4	0.480308	0.0059214	0.0474068	163.166	147.928	160.503	193.154	114.572	153.855	235.544	226.742	196.054
acd-2	1.35401	0.00602418	0.0480276	4.59622	12.517	9.00017	14.3356	7.34433	9.79968	25.4018	21.5157	20.2278
sax-3	0.407313	0.0060921	0.048511	214.873	267.408	217.504	214.28	267.334	262.632	339.461	324.391	267.629
C49H3.16	2.28865	0.00610014	0.048546	2.29811	2.27581	1.50003	13.5811	11.7509	4.89984	8.0824	11.5854	10.1139
mrp-1	0.344035	0.00623663	0.0494074	353.909	329.993	354.007	405.171	506.759	425.306	446.841	447.416	422.45
F53A9.6	3.25304	0.00623805	0.0494074	1.14905	0	1.50003	14.3356	8.8132	14.6995	5.77314	7.72359	10.1139
dhs-5	0.882043	0.00623571	0.0494074	21.832	21.6202	25.5005	28.6713	16.1575	30.379	31.175	50.755	42.0116
C30G4.4	0.941623	0.00625649	0.049524	20.683	17.0686	22.5004	33.1983	23.5019	21.5593	30.0203	35.8595	48.2355
gba-4	1.3335	0.00626429	0.0495563	11.4905	12.517	7.50014	6.79057	8.8132	3.91987	24.2472	26.4809	29.5637

## Sheet: Down-regulated
Gene name	log2FoldChange	pvalue	padj	ctrl-1	ctrl-2	ctrl-3	cold-1	cold-2	cold-3	isy-1-1	isy-1-2	isy-1-3
ilys-5	-4.40338	2.94956e-149	3.9294e-145	1895.94	1553.24	1569.03	1034.43	957.701	1294.54	65.8138	75.5808	94.1371
vit-1	-3.87387	1.14698e-117	7.64006e-114	14568.9	15238.8	13299.3	6402	8465.07	9036.29	819.786	994.136	1123.42
Y38F1A.6	-1.85131	1.14804e-75	5.09805e-72	2022.34	1797.89	1809.03	1642.56	1592.25	1711.02	474.552	499.826	583.494
ech-6	-1.69178	1.77141e-74	5.89969e-71	2154.48	2154.06	2077.54	1709.71	2005	1867.82	703.169	617.887	662.071
asp-13	-2.22814	2.40301e-64	5.33548e-61	838.809	844.326	823.516	536.455	609.579	532.123	133.937	188.125	206.168
C30G12.2	-3.42289	8.48757e-56	1.61531e-52	739.991	661.123	555.011	299.54	408.345	405.707	46.1851	68.9606	64.5734
vit-4	-2.70935	5.29221e-48	8.81285e-45	7465.4	7580.73	6387.12	3890.24	4898.67	5117.4	916.775	1059.23	1299.25
F09F7.4	-1.69749	1.57633e-47	2.33332e-44	1169.74	1151.56	988.519	859.384	1026.74	1025.05	372.945	330.459	322.089
T13F3.6	-3.4812	6.1649e-44	7.46625e-41	241.301	195.72	181.503	132.793	99.8829	149.935	10.3917	22.0674	20.2278
pmp-5	-1.56789	5.04634e-42	5.60228e-39	927.287	908.049	787.515	557.581	655.114	626.2	277.111	300.668	305.751
pmt-2	-1.20053	6.3822e-42	6.54028e-39	2201.59	2080.09	2067.04	1634.26	1711.23	1730.62	875.208	941.726	942.149
ahcy-1	-1.38772	3.87736e-41	3.68958e-38	10110.5	10291.2	8046.16	6968.63	6668.65	6549.13	3357.66	3753.11	3759.26
dhs-25	-2.79778	4.00309e-40	3.55528e-37	535.459	521.161	552.011	245.215	415.689	328.289	99.298	53.5134	83.2452
vit-6	-1.85604	2.34969e-38	1.95641e-35	47307.7	45763.2	42074.3	31867.4	30844.7	36031.5	10591.4	13558.8	13176.9
mel-32	-1.06988	2.91306e-37	2.28281e-34	2318.79	2129.02	2242.54	1690.85	1731.79	1866.84	1010.3	1091.23	1080.63
cpr-1	-2.15297	1.05495e-35	7.39686e-33	2156.77	1474.73	1773.03	1280.4	957.701	1159.3	312.904	409.902	488.579
vit-5	-2.24691	9.28902e-35	5.89278e-32	30031.7	30123.8	27083	17159.8	21145.8	20288.3	5089.6	6360.93	6925.69
W09D10.1	-1.74992	6.11986e-33	3.54473e-30	247.047	267.408	282.005	287.467	311.4	313.59	75.0508	79.4426	80.9112
K08D12.6	-1.3847	1.68898e-32	9.37523e-30	3967.68	4007.7	3840.07	3134.23	2981.8	3753.28	1613.02	1297.56	1620.56
vit-3	-3.46694	1.61228e-30	7.95508e-28	12039.8	12413.4	11515.7	5120.84	9530	6991.1	1013.76	898.143	1341.26
kat-1	-1.20729	4.67733e-30	2.22541e-27	651.514	656.572	651.013	627.751	675.678	642.859	310.595	274.187	268.407
F54D5.12	-1.31577	2.74527e-29	1.17976e-26	745.736	817.016	703.514	673.021	769.686	777.115	307.131	312.254	291.747
vit-2	-1.65309	1.8028e-28	7.27787e-26	37854.4	36821.5	33494.1	25196	24522.7	28701.3	9771.62	12525.5	12092.3
mtl-2	-3.43567	4.37164e-28	1.71291e-25	256.239	211.65	237.005	108.649	171.857	193.054	19.6287	23.1708	21.7838
lys-4	-1.65456	2.92855e-25	1.08373e-22	1023.81	781.741	822.016	746.208	574.327	666.379	218.225	311.702	299.527
clec-47	-2.71335	8.31762e-25	2.91598e-22	143.632	111.515	96.0018	152.411	120.447	152.875	10.3917	22.6191	17.8938
F11E6.3	-1.1506	6.50735e-24	2.16727e-21	3411.54	3517.27	3412.57	2680.01	2964.17	3220.18	1712.31	1336.73	1616.67
folt-2	-1.49509	1.83046e-22	5.41896e-20	607.85	652.02	601.512	712.255	596.36	771.235	184.741	205.227	268.407
acdh-1	-1.56752	1.64989e-21	4.57914e-19	2055.66	1843.41	1654.53	1751.21	1540.84	1826.66	432.986	720.5	713.419
col-8	-1.56642	4.90047e-21	1.33233e-18	1823.55	1913.96	1830.04	985.387	1264.69	1333.74	700.859	557.753	624.728
ugt-22	-1.70492	2.78486e-20	7.27448e-18	314.841	242.374	262.505	123.739	157.169	131.316	81.9786	78.8909	91.0251
col-124	-1.25139	2.03587e-19	5.02256e-17	5332.76	5439.19	5061.1	3731.8	3967.41	4787.15	2343.9	1830.49	2481.02
dct-16	-1.39962	9.99371e-19	2.29545e-16	895.113	799.948	625.512	504.766	446.535	643.839	256.327	315.564	305.751
acox-2	-2.03253	1.01736e-18	2.29716e-16	171.209	125.17	139.503	62.6241	82.2565	70.5577	31.175	43.0314	30.3417
Y47G6A.33	-2.40937	1.67945e-18	3.6678e-16	108.011	116.066	88.5017	91.2954	70.5056	104.857	17.3194	18.2056	23.3398
col-135	-4.91689	1.77794e-18	3.82027e-16	67.7942	80.7913	61.5012	32.4438	57.2858	52.9183	3.46389	0.551685	3.88996
acdh-2	-5.21976	1.86861e-18	3.95137e-16	64.347	79.6534	51.001	70.1692	117.509	98.9768	1.15463	2.20674	1.55598
nhr-114	-1.36291	3.4081e-18	6.8792e-16	386.082	364.13	405.008	199.945	306.993	214.613	148.947	144.541	155.598
Y38F2AR.9	-1.12685	4.00815e-18	7.96964e-16	675.644	659.985	679.513	461.004	528.792	543.883	374.1	269.774	287.079
R07E5.13	-1.31572	5.84787e-18	1.14567e-15	224.066	254.891	235.505	202.208	218.861	243.032	93.5249	93.2347	100.361
mtrr-1	-0.950535	6.68413e-18	1.29052e-15	828.468	754.432	838.516	749.981	854.88	855.512	419.13	395.006	439.566
col-178	-1.14247	9.64934e-18	1.7854e-15	4230.82	4088.5	3796.57	2473.28	2673.34	3135.9	1856.64	1673.81	1960.54
cpr-5	-1.0304	9.85336e-18	1.79817e-15	2718.66	2337.26	2718.05	1957.19	1984.44	1839.4	1531.04	1161.3	1121.86
msra-1	-1.25149	1.19558e-17	2.12366e-15	1045.64	986.564	934.518	1011.04	1101.65	1218.1	327.914	497.068	413.892
R12C12.1	-0.901959	7.06376e-17	1.22212e-14	908.902	939.91	852.016	519.101	553.762	631.1	494.181	471.69	482.355
spp-1	-1.94486	7.44858e-17	1.27218e-14	193.041	193.444	216.004	138.075	155.7	141.115	73.8962	38.0663	49.0135
alh-12	-1.49406	1.61841e-16	2.53652e-14	367.697	327.717	394.508	259.551	331.964	286.151	127.009	119.164	140.817
pho-13	-1.97223	4.64238e-16	6.94897e-14	127.545	98.9978	124.502	55.8336	61.6924	75.4576	26.5565	31.446	30.3417
aco-1	-0.733112	9.41776e-16	1.36373e-13	1321.41	1200.49	1291.52	950.68	1072.27	943.71	774.756	783.392	735.203
alh-9	-0.926463	1.14347e-15	1.62057e-13	560.738	589.435	571.511	476.094	502.352	469.405	302.513	297.358	306.529
gln-3	-0.778584	1.18345e-15	1.65957e-13	1250.17	1140.18	1071.02	1272.85	1232.38	1219.08	720.488	680.227	622.394
pcp-1	-1.67701	1.20906e-15	1.67782e-13	334.375	349.337	270.005	293.504	258.52	283.211	92.3703	102.062	103.473
C05C10.3	-0.967669	2.98345e-14	3.85879e-12	572.229	601.952	585.011	502.502	685.96	651.679	320.987	283.014	298.749
pyr-1	-0.835316	3.1539e-14	4.04003e-12	1717.84	1680.69	1791.03	1417.72	1529.09	1481.71	1048.4	948.346	914.919
W02H5.8	-1.5696	8.87523e-14	1.12606e-11	145.93	114.928	114.002	110.913	135.136	128.376	42.7212	38.0663	46.6795
Y40H7A.10	-1.9413	1.55071e-13	1.89528e-11	128.694	163.858	106.502	54.3246	67.5678	54.8782	31.175	38.6179	33.4537
acs-1	-2.68903	2.47354e-13	2.9687e-11	581.421	562.126	672.013	269.359	365.748	364.548	100.453	94.8898	86.3571
pdhb-1	-0.775967	6.36199e-13	7.26014e-11	777.91	802.224	855.016	634.541	659.521	641.879	523.047	417.625	487.801
tba-4	-0.823552	6.3762e-13	7.26014e-11	598.657	581.47	631.512	447.423	480.319	479.205	375.254	309.495	343.873
C35A5.3	-2.1958	8.06863e-13	9.0328e-11	78.1357	47.792	66.0013	49.7975	45.5348	52.9183	13.8555	12.6888	15.5598
col-184	-1.03657	8.30826e-13	9.22355e-11	2410.72	2313.36	2356.55	1440.36	2113.7	1938.38	1354.38	960.483	1143.65
Y39B6A.1	-1.37451	3.36326e-12	3.50042e-10	1098.5	705.502	781.515	722.818	556.7	790.835	229.771	372.387	390.552
F02A9.4	-0.728465	2.05778e-11	1.88585e-09	1039.89	1126.53	1035.02	875.229	995.891	977.029	734.344	595.82	610.724
cpz-1	-1.24993	2.11414e-11	1.89565e-09	1338.65	1457.66	1459.53	914.463	1670.1	1101.48	742.426	516.377	535.259
F10F2.2	-1.05684	2.09993e-11	1.89565e-09	243.599	266.27	273.005	160.71	215.923	183.254	143.174	111.44	125.257
tsp-10	-2.67956	2.16193e-11	1.92009e-09	66.6451	48.93	58.5011	38.4799	55.8169	28.4191	15.0102	4.96516	9.33591
F54D7.7	-0.673471	2.58807e-11	2.28333e-09	4706.53	4687.03	4446.09	4082.64	3933.62	4142.33	3252.59	2478.72	2957.93
Y57G11B.5	-1.35685	3.70536e-11	3.24755e-09	182.7	216.202	166.503	140.338	145.418	210.693	61.1953	75.0291	83.2452
B0511.11	-2.54402	4.83706e-11	4.18437e-09	45.9622	39.8267	46.5009	38.4799	55.8169	46.0585	6.92777	7.72359	7.77992
col-140	-1.02607	6.42537e-11	5.4871e-09	7634.32	7457.84	7285.64	4538.36	5352.55	5582.88	4165.9	3008.89	3819.16
ldp-1	-1.13878	6.54222e-11	5.5513e-09	1576.5	1653.38	2077.54	848.821	1226.5	1043.67	991.826	695.123	727.423
flu-2	-1.2032	6.99593e-11	5.86162e-09	205.681	174.1	144.003	124.494	110.165	139.156	77.3601	76.6842	74.6873
drd-5	-2.17981	7.30798e-11	6.04702e-09	64.347	70.5502	46.5009	46.025	41.1282	55.8582	16.1648	13.7921	10.8919
cpr-6	-0.883094	7.93031e-11	6.47626e-09	1923.52	1753.51	1797.03	1240.41	1849.3	1527.77	1099.21	947.794	925.033
col-106	-1.18737	7.97257e-11	6.47626e-09	2855.4	2741.22	2643.05	1528.63	2375.16	2346.04	1432.89	876.075	1314.81
C15H9.9	-1.0193	8.11759e-11	6.55409e-09	351.611	332.269	301.506	187.118	226.205	258.712	183.586	141.783	165.712
vha-6	-0.63767	9.05824e-11	7.26951e-09	1055.98	904.635	927.018	806.569	790.25	763.395	608.489	622.852	624.728
F32D8.12	-1.03981	1.25909e-10	1.00441e-08	235.556	216.202	232.504	191.645	180.671	256.752	109.69	111.44	111.253
pyk-1	-0.589266	1.41857e-10	1.11166e-08	1366.23	1411	1569.03	1183.82	1261.76	1272	1025.31	914.693	951.485
K01D12.9	-2.18366	1.5089e-10	1.17553e-08	44.8131	65.9985	52.501	22.6352	29.3773	31.359	18.4741	8.82696	10.8919
col-20	-1.26245	1.54148e-10	1.19393e-08	8064.06	8324.92	8386.66	4455.37	6700.97	6213.98	4262.89	2536.09	3533.64
F57F5.1	-0.862693	1.64829e-10	1.24764e-08	1566.16	1243.73	1149.02	879.756	724.151	838.853	631.582	739.809	803.666
col-122	-1.02977	1.64059e-10	1.24764e-08	8033.04	8025.65	8484.16	4663.61	6355.78	6053.27	4782.47	3055.23	4189.49
clec-218	-2.41159	1.70654e-10	1.28444e-08	52.8565	47.792	54.001	33.1983	42.5971	35.2789	3.46389	13.2404	10.1139
perm-2	-0.758607	1.94267e-10	1.43779e-08	1312.22	1293.8	1186.52	746.208	865.162	954.489	764.364	758.567	720.421
cth-2	-0.763657	2.41576e-10	1.77805e-08	757.227	927.393	759.015	447.423	528.792	508.604	517.274	434.176	494.025
npa-1	-0.730796	3.76449e-10	2.72558e-08	2561.24	2126.75	2256.04	2185.81	2837.85	2426.4	1462.91	1322.94	1401.94
Y48E1B.8	-1.81724	4.37637e-10	3.11775e-08	88.4772	108.101	108.002	14.3356	35.2528	19.5994	45.0305	21.5157	23.3398
F25B5.3	-0.758574	4.93237e-10	3.49516e-08	576.825	578.056	553.511	419.506	540.543	498.804	352.162	322.184	338.427
hpd-1	-0.771705	5.60261e-10	3.92831e-08	474.559	426.715	432.008	457.232	564.045	446.866	258.637	260.395	262.183
ugt-62	-0.9075	6.00701e-10	4.16799e-08	435.491	374.371	358.507	371.218	351.059	335.149	157.029	224.536	235.732
amt-1	-7.47704	6.90367e-10	4.74075e-08	45.9622	54.6195	51.001	54.3246	66.099	69.5778	0	0	0.777992
tatn-1	-0.889053	7.66458e-10	5.18657e-08	343.567	307.235	294.006	267.096	259.989	229.313	145.483	188.676	171.936
grd-3	-1.18692	7.86144e-10	5.26282e-08	206.83	191.168	151.503	139.584	114.572	103.877	69.2777	75.5808	96.471
F09B12.3	-0.741587	1.01358e-09	6.61904e-08	398.722	362.992	411.008	350.846	337.839	343.969	259.791	233.914	210.058
F11C1.5	-0.705387	1.0247e-09	6.65907e-08	443.535	391.44	378.007	448.932	428.909	423.346	241.317	259.844	241.956
cyp-35A2	-2.29401	1.04686e-09	6.77004e-08	147.079	93.3083	75.0014	36.2164	51.4103	46.0585	17.3194	18.2056	28.7857
abhd-3.2	-1.27269	1.0917e-09	7.02591e-08	141.334	152.479	126.002	32.4438	58.7546	50.9584	58.886	63.4438	51.3475
asg-2	-0.692689	1.24926e-09	7.88749e-08	558.44	606.504	535.51	537.964	621.33	532.123	378.718	321.081	358.654
col-181	-1.22466	1.49022e-09	9.3205e-08	9293.55	9426.41	9783.19	5097.45	8018.54	6953.86	5127.7	2848.9	4225.28
anmt-2	-1.25351	1.63733e-09	1.01454e-07	153.973	137.687	174.003	132.793	157.169	148.955	61.1953	83.3044	47.4575
F23A7.4	-1.71795	1.8049e-09	1.10806e-07	78.1357	70.5502	73.5014	52.8155	74.9122	72.5177	33.4842	17.6539	19.4498
Y43F8C.13	-1.21472	1.88968e-09	1.15479e-07	140.185	178.651	163.503	104.877	136.605	117.596	83.1332	65.6505	61.4614
gfi-1	-0.67203	2.06472e-09	1.25599e-07	1913.17	1681.82	1548.03	1503.73	1279.38	1405.27	1042.63	1076.89	1109.42
papl-1	-0.994926	2.19454e-09	1.32889e-07	152.824	180.927	171.003	114.685	111.634	105.837	83.1332	82.201	87.9131
F11A5.14	-1.34834	2.26932e-09	1.36796e-07	240.152	258.305	295.506	154.674	201.235	195.994	147.792	79.4426	89.4691
F46F11.12	-1.11372	2.43782e-09	1.46291e-07	664.153	646.331	630.012	464.022	719.744	623.26	407.584	228.949	267.629
clec-1	-0.862699	2.53424e-09	1.51395e-07	482.603	474.507	483.009	161.465	214.454	164.635	301.358	235.569	259.849
F11A10.9	-1.60811	2.82871e-09	1.67485e-07	106.862	131.997	142.503	80.7323	102.821	89.1771	68.1231	27.5842	34.2317
fah-1	-0.864086	3.46769e-09	2.03509e-07	324.033	331.131	316.506	258.796	353.997	311.63	208.988	162.195	168.046
T27E9.2	-0.824927	4.01797e-09	2.34769e-07	507.882	571.229	531.01	387.063	489.132	431.186	330.224	270.877	311.975
asah-1	-1.47652	4.28011e-09	2.48994e-07	166.613	141.1	129.002	92.05	102.821	103.877	63.5046	47.4449	48.2355
ugt-26	-1.10587	6.52479e-09	3.71467e-07	126.396	120.618	88.5017	410.452	496.477	404.727	49.649	55.1685	51.3475
ugt-46	-1.18935	6.57412e-09	3.72683e-07	125.247	142.238	121.502	81.4868	120.447	104.857	54.2675	52.9617	63.7954
T15B7.1	-1.2613	6.72584e-09	3.79668e-07	191.892	169.548	117.002	131.284	99.8829	144.055	48.4944	75.0291	73.9093
calu-1	-0.605733	6.89365e-09	3.87499e-07	913.498	911.463	954.018	748.472	896.008	849.633	663.911	569.89	597.498
asm-2	-1.67344	7.04922e-09	3.94579e-07	93.0734	62.5848	67.5013	51.3065	55.8169	58.7981	19.6287	28.6876	20.2278
col-103	-0.74904	7.69179e-09	4.2343e-07	1284.64	1261.94	1188.02	645.859	772.623	810.434	772.446	682.986	770.212
ZK669.4	-0.745534	9.12338e-09	4.94072e-07	521.671	551.884	589.511	408.189	559.638	475.285	356.78	299.013	339.205
F23A7.8	-1.22632	9.53587e-09	5.14319e-07	392.976	422.163	508.51	272.377	353.997	407.667	244.781	152.817	171.936
acdh-9	-0.880986	1.00299e-08	5.38784e-07	213.724	211.65	201.004	205.226	242.363	215.593	136.246	102.062	107.363
col-101	-0.935303	1.22876e-08	6.49584e-07	1694.85	1705.72	1623.03	753.753	879.851	1146.56	870.59	831.389	925.811
C29F7.3	-1.04248	1.27517e-08	6.71456e-07	204.532	210.513	217.504	149.393	196.828	160.715	120.081	94.8898	94.9151
col-80	-0.69327	1.32137e-08	6.93042e-07	3858.52	3926.91	3586.57	2371.42	2601.36	2927.17	2565.58	2041.79	2432.78
T02G5.7	-1.08666	1.44907e-08	7.54082e-07	742.289	752.156	676.513	562.108	850.473	623.26	415.666	299.013	311.975
hpo-18	-0.780238	1.563e-08	8.10207e-07	425.15	452.887	396.008	318.402	403.938	338.089	279.42	239.983	227.174
asp-12	-1.33313	1.57871e-08	8.15175e-07	296.456	164.996	258.005	214.28	258.52	260.672	88.9064	88.8213	107.363
gst-10	-1.92143	1.63747e-08	8.42256e-07	35.6207	61.4469	51.001	36.9709	71.9744	61.738	11.5463	13.7921	13.2259
C06A6.4	-0.718674	1.7578e-08	9.00672e-07	426.299	446.059	469.509	353.11	415.689	412.567	297.894	251.017	269.963
pud-3	-2.12578	1.82452e-08	9.31275e-07	121.8	65.9985	82.5016	29.4258	49.9414	27.4391	36.9481	10.482	17.8938
mct-3	-0.72406	1.91392e-08	9.69479e-07	349.312	342.51	328.506	239.933	277.616	251.852	199.751	204.675	213.17
gcst-1	-0.774543	2.0114e-08	1.015e-06	426.299	471.093	486.009	377.254	403.938	373.368	331.378	226.742	258.293
K01C8.1	-1.02275	2.62428e-08	1.30939e-06	160.868	154.755	126.002	123.739	139.542	161.695	64.6592	75.0291	77.0212
F32A5.3	-0.879181	2.64157e-08	1.3131e-06	226.364	234.409	228.004	188.627	189.484	161.695	146.638	112.544	119.811
W08G11.6	-1.68295	2.98781e-08	1.47104e-06	926.138	1007.05	984.019	488.921	796.125	688.918	417.975	178.194	315.865
elo-5	-0.852422	2.99244e-08	1.47104e-06	457.324	415.336	406.508	159.956	161.575	164.635	175.504	283.566	241.956
gas-1	-0.656578	3.21689e-08	1.57557e-06	567.633	518.885	541.51	485.903	553.762	536.043	399.501	327.149	312.753
F42G8.10	-1.0117	4.01684e-08	1.92491e-06	851.449	757.845	849.016	455.723	713.869	609.54	519.583	331.011	374.214
pck-2	-0.532925	4.18077e-08	1.98915e-06	2742.79	2466.98	2448.05	2694.35	2702.71	2530.28	1794.29	1790.22	1710.03
F57F4.4	-0.617639	4.35992e-08	2.06064e-06	1908.58	1684.1	1579.53	1487.89	1314.64	1374.9	1110.75	1130.4	1131.2
tbh-1	-1.07222	4.36197e-08	2.06064e-06	494.093	482.472	376.507	256.533	403.938	342.009	218.225	220.122	206.168
T19B4.3	-0.867064	4.64497e-08	2.18658e-06	253.941	274.235	250.505	187.118	210.048	192.074	174.349	129.094	129.147
ifc-1	-0.918795	4.97712e-08	2.31836e-06	159.719	144.514	147.003	173.537	176.264	162.675	83.1332	88.8213	66.1293
C34B2.8	-0.693328	5.59048e-08	2.55056e-06	652.663	592.849	660.013	556.072	710.931	544.862	439.913	360.25	382.772
F44E7.5	-0.992814	5.70769e-08	2.59515e-06	195.339	197.996	205.504	118.458	124.854	132.296	120.081	99.3033	84.0232
Y16B4A.2	-0.762449	6.65364e-08	2.98451e-06	698.625	582.608	604.512	406.68	309.931	381.208	312.904	392.248	402.222
T08H10.1	-0.721513	7.23542e-08	3.23457e-06	406.765	324.303	301.506	317.648	342.246	342.009	220.534	209.089	199.944
B0286.3	-0.917286	7.44281e-08	3.30511e-06	175.805	182.065	204.004	103.368	148.355	126.416	105.071	97.0965	95.693
T26A8.6	-1.56341	8.15133e-08	3.58389e-06	113.756	121.756	117.002	52.8155	85.1942	90.1571	58.886	23.1708	41.2336
rrn-1.1	-0.91106	8.14498e-08	3.58389e-06	595014	532119	700713	479767	714950	429138	294242	302610	375184
hsp-60	-0.622767	9.17085e-08	3.99262e-06	2837.01	3046.17	3244.56	2153.37	2504.42	2317.63	2342.74	1745.53	1847.73
haf-9	-0.671835	1.0161e-07	4.38073e-06	420.554	406.232	448.509	366.691	453.88	370.428	299.049	251.568	253.625
F27D4.1	-0.63669	1.02935e-07	4.42354e-06	717.01	645.193	576.011	602.852	555.231	647.759	446.841	392.8	413.114
mai-2	-0.697458	1.35886e-07	5.7469e-06	415.958	438.094	385.507	347.074	443.598	425.306	289.812	237.224	243.512
F21C10.9	-1.09088	1.44161e-07	6.05839e-06	99.9677	88.7567	96.0018	73.1873	58.7546	75.4576	43.8759	45.7898	43.5676
clec-223	-1.39978	1.55019e-07	6.47388e-06	82.7319	70.5502	99.0019	49.7975	39.6594	55.8582	36.9481	29.791	29.5637
vgln-1	-0.460912	1.59767e-07	6.5893e-06	6447.34	6565.72	6774.13	5568.27	6135.45	5442.74	5265.11	4495.13	4623.61
F23C8.5	-0.769429	1.58902e-07	6.5893e-06	804.338	875.05	849.016	729.609	965.045	762.415	618.881	420.384	452.014
Y39A3CL.3	-0.924536	1.68066e-07	6.868e-06	171.209	149.066	195.004	126.003	143.949	145.035	99.298	78.8909	94.9151
atic-1	-1.02773	1.87672e-07	7.57626e-06	157.42	129.721	145.503	93.559	108.696	85.2573	55.4222	66.2022	88.6911
cyp-25A1	-2.43876	1.87198e-07	7.57626e-06	50.5584	35.2751	27.0005	10.5631	20.5641	11.7596	6.92777	4.41348	10.1139
F08A8.4	-1.0142	1.8973e-07	7.63622e-06	117.204	120.618	106.502	59.6061	66.099	73.4976	64.6592	49.0999	59.9054
F42C5.12	-1.58246	2.08254e-07	8.30648e-06	56.3036	75.1018	67.5013	32.4438	36.7216	47.0385	31.175	18.7573	18.6718
ZK228.3	-1.84626	2.17863e-07	8.63802e-06	44.8131	48.93	51.001	29.4258	47.0037	39.1987	16.1648	11.0337	14.0039
ZK512.7	-1.18569	2.20899e-07	8.7324e-06	151.675	180.927	124.502	61.1151	51.4103	68.5978	51.9583	68.4089	79.3552
ard-1	-0.804644	2.58256e-07	1.00306e-05	527.416	571.229	565.511	417.997	608.111	483.124	383.337	268.119	307.307
T16G1.7	-2.88352	2.62945e-07	1.01535e-05	171.209	133.135	147.003	71.6782	152.762	74.4776	18.4741	23.7224	18.6718
pgp-9	-0.707799	2.78578e-07	1.06951e-05	352.76	334.544	337.507	189.381	211.517	200.894	244.781	200.262	187.496
acp-6	-0.896524	2.95674e-07	1.12864e-05	1523.65	1347.28	1576.53	660.194	995.891	886.871	871.744	693.468	826.228
sucg-1	-0.680179	3.07673e-07	1.17109e-05	306.797	359.578	387.007	279.922	314.337	329.269	226.307	220.122	210.058
ZK673.1	-2.02028	4.08171e-07	1.52315e-05	50.5584	35.2751	64.5012	21.1262	29.3773	22.5393	13.8555	14.3438	8.55791
Y22D7AL.10	-0.776411	4.17845e-07	1.5549e-05	576.825	592.849	555.011	407.434	490.601	429.226	437.604	273.636	304.973
glh-1	-0.586252	4.28543e-07	1.58585e-05	1315.67	1414.42	1627.53	1276.63	1225.03	1252.4	1079.58	862.283	964.71
atp-2	-0.414291	4.27653e-07	1.58585e-05	7366.59	7202.94	7315.64	7302.13	7012.37	6826.46	5729.27	5349.69	5347.92
ZK1193.2	-1.01161	4.51084e-07	1.66004e-05	163.166	135.411	154.503	147.129	145.418	130.336	60.0407	82.201	79.3552
tkt-1	-0.617505	4.73932e-07	1.73932e-05	2623.29	2626.29	2775.05	2081.69	2663.05	2145.15	2040.23	1525.96	1671.91
dld-1	-0.49178	4.75711e-07	1.74105e-05	1041.04	1007.05	1086.02	961.243	1031.14	1024.07	825.559	682.986	727.423
col-19	-0.936283	4.85377e-07	1.77156e-05	4295.16	4334.28	4372.58	2679.26	3497.37	3588.64	2704.14	1656.71	2439.01
thn-2	-1.04033	5.07656e-07	1.84278e-05	183.849	185.479	216.004	156.183	161.575	182.274	114.308	92.683	79.3552
lys-6	-4.88835	5.30911e-07	1.91675e-05	28.7264	22.7581	15.0003	11.3176	13.2198	14.6995	0	0.551685	1.55598
Y48G8AL.12	-1.12539	5.8422e-07	2.09784e-05	110.309	120.618	120.002	93.559	96.9452	118.576	76.2055	52.4101	35.7876
wrt-4	-1.27924	6.62515e-07	2.36623e-05	124.098	93.3083	127.502	110.913	114.572	97.0169	49.649	47.9966	44.3456
gdh-1	-0.441308	6.83401e-07	2.42135e-05	4645.63	4623.31	4917.09	4080.38	4441.85	4005.13	3816.05	3260.46	3378.04
sri-40	-1.74686	7.45027e-07	2.60505e-05	60.8999	67.1364	45.0009	43.7615	45.5348	57.8181	17.3194	18.7573	15.5598
F56H6.16	-0.98296	7.51391e-07	2.62043e-05	368.846	317.476	330.006	218.053	298.18	274.391	229.771	125.232	165.712
gcsh-1	-1.70364	7.80496e-07	2.70072e-05	42.515	48.93	51.001	24.8988	22.033	16.6595	8.0824	19.309	14.0039
col-143	-0.785556	8.30927e-07	2.86777e-05	2640.53	2576.22	2536.55	1218.53	1395.42	1546.39	1617.63	1383.07	1499.97
let-767	-0.525701	8.56802e-07	2.94944e-05	680.24	703.226	681.013	623.223	628.675	623.26	464.161	501.481	466.017
C05D11.1	-0.521421	8.69245e-07	2.98456e-05	793.996	814.741	912.018	743.945	800.532	782.015	633.891	547.271	578.048
T19H12.6	-2.18065	8.73652e-07	2.99029e-05	29.8754	64.8606	40.5008	69.4147	83.7254	51.9383	18.4741	3.86179	10.1139
alh-8	-0.549796	8.87887e-07	3.02517e-05	2423.35	2263.29	2286.04	2437.81	2256.18	2402.88	1513.72	1583.89	1664.13
R04F11.2	-0.510544	9.09698e-07	3.07589e-05	687.134	673.64	703.514	583.235	656.583	633.06	520.737	441.348	492.469
F09E5.3	-0.589419	9.46457e-07	3.19208e-05	424.001	359.578	424.508	278.413	296.711	300.85	258.637	265.912	276.187
ostb-1	-0.493317	1.00944e-06	3.37035e-05	866.387	1018.43	975.019	845.803	807.876	811.414	710.096	660.367	663.627
C50B6.7	-1.35754	1.0748e-06	3.5707e-05	111.458	111.515	78.0015	63.3787	79.3188	71.5377	61.1953	29.791	31.1197
cytb-5.1	-0.874772	1.07902e-06	3.57579e-05	304.499	278.787	343.507	165.237	289.367	188.154	176.658	172.677	155.598
col-98	-0.999575	1.14217e-06	3.76634e-05	2285.47	2256.47	2251.54	1086.49	1869.87	1512.09	1466.38	887.109	1049.51
nlp-24	-1.01578	1.16584e-06	3.8349e-05	149.377	170.686	138.003	149.393	182.139	218.533	91.2156	70.064	68.4633
Y37E3.22	-1.14101	1.17689e-06	3.85223e-05	497.54	601.952	628.512	336.51	493.539	515.463	399.501	168.816	221.728
vars-2	-0.63001	1.24595e-06	4.05833e-05	1427.13	1520.24	1401.03	1859.11	2530.86	1882.52	1063.41	869.455	883.021
F43A11.8	-1.39608	1.35356e-06	4.36614e-05	98.8186	105.825	115.502	76.9598	146.887	86.2372	64.6592	29.791	31.1197
asg-1	-0.665717	1.47326e-06	4.72933e-05	500.988	505.23	529.51	382.535	418.627	449.806	392.574	267.567	315.865
asp-8	-1.43989	1.48594e-06	4.75857e-05	70.0923	52.3437	49.501	64.1332	49.9414	34.2989	18.4741	25.9292	17.8938
F42A10.7	-2.76195	1.52356e-06	4.86735e-05	205.681	138.825	150.003	94.3135	67.5678	91.1371	32.3296	20.964	20.2278
C32F10.8	-0.621515	1.53771e-06	4.90079e-05	769.866	738.501	825.016	634.541	754.997	671.278	570.386	446.313	504.917
tag-173	-0.591357	1.54723e-06	4.91938e-05	405.616	448.335	430.508	356.128	398.063	335.149	278.265	284.118	289.413
F54A3.5	-0.789345	1.62277e-06	5.12288e-05	244.749	268.546	256.505	212.771	248.238	246.952	193.978	124.129	134.593
C07D8.6	-0.579263	1.82382e-06	5.70351e-05	544.652	539.367	519.01	394.608	450.942	491.944	404.12	345.355	329.091
mccc-1	-0.701784	1.86812e-06	5.81475e-05	820.425	754.432	852.016	613.415	835.785	768.295	601.561	427.556	469.129
pyk-2	-0.684083	2.10728e-06	6.45362e-05	225.215	201.409	219.004	174.291	204.172	201.874	125.854	135.714	138.483
col-179	-0.954755	2.18294e-06	6.61594e-05	1362.78	1359.8	1285.52	683.584	969.452	986.828	838.26	510.308	724.311
D2030.4	-0.841628	2.18512e-06	6.61594e-05	342.418	252.615	294.006	205.981	252.645	236.172	207.833	132.404	161.822
nuc-1	-1.18038	2.36502e-06	7.08019e-05	105.713	117.204	76.5015	84.5049	58.7546	81.3374	43.8759	52.9617	35.0097
K08A2.1	-0.78852	2.47851e-06	7.38675e-05	165.464	174.1	195.004	115.44	142.48	111.716	113.154	91.028	107.363
K12H4.7	-0.491165	2.68686e-06	7.95431e-05	1046.79	983.151	891.017	930.308	907.759	884.912	678.921	650.436	752.319
aagr-2	-0.625601	2.70854e-06	8.00071e-05	684.836	567.815	516.01	574.935	474.444	556.622	349.852	414.315	380.438
nspc-9	-1.12011	2.77072e-06	8.14825e-05	94.2224	86.4808	67.5013	91.2954	63.1612	88.1972	39.2574	33.1011	43.5676
H06H21.8	-1.05131	3.30672e-06	9.61837e-05	94.2224	125.17	142.503	130.53	127.791	119.556	53.1129	61.237	58.3494
lys-5	-3.95616	3.35586e-06	9.74005e-05	17.2358	17.0686	13.5003	14.3356	13.2198	12.7396	2.30926	0.551685	0.777992
ugt-30	-2.49185	3.47976e-06	0.000100678	18.3849	28.4476	21.0004	18.8627	30.8462	15.6795	3.46389	3.86179	4.66795
col-93	-0.753326	3.69899e-06	0.000106202	6622	6727.3	6789.13	3885.72	5411.3	4899.84	5075.75	2919.52	3959.98
app-1	-0.501293	4.02187e-06	0.000114242	556.142	556.436	607.512	486.658	462.693	468.425	450.305	383.421	385.884
dhs-26	-3.01522	4.89617e-06	0.000136744	78.1357	78.5155	37.5007	23.3897	55.8169	63.698	3.46389	5.51685	14.7819
erfa-1	-0.571864	4.94676e-06	0.000137008	730.798	831.809	837.016	699.429	715.338	707.537	628.118	468.932	524.367
Y82E9BR.3	-0.637098	5.08897e-06	0.000140363	5585.55	5374.33	5854.61	4428.96	6111.95	5228.13	4424.54	3049.71	3345.37
F25E2.2	-0.725992	5.58398e-06	0.000152937	249.345	213.926	195.004	157.692	180.671	161.695	118.927	145.645	131.481
hsp-12.3	-2.32655	6.1008e-06	0.000165193	39.0678	19.3444	43.5008	6.79057	14.6887	10.7797	4.61851	9.93033	4.66795
cpg-9	-0.991111	6.21269e-06	0.000167881	165.464	150.204	132.003	116.194	143.949	201.874	88.9064	63.4438	76.2432
spp-23	-1.16279	6.48026e-06	0.000174404	106.862	93.3083	100.502	49.7975	67.5678	48.9984	39.2574	40.273	54.4595
0	-0.722839	6.5146e-06	0.000174975	7334.41	8517.23	8160.16	9642.61	11134	8628.62	3949.98	5291.76	5302.02
T08B6.64	-1.29392	6.82253e-06	0.000182144	119.502	126.308	129.002	69.4147	148.355	117.596	78.5147	31.9977	46.6795
K12H4.5	-0.68228	6.89789e-06	0.000183787	206.83	238.96	226.504	193.909	229.143	180.314	142.019	145.093	131.481
mct-6	-0.541116	7.57732e-06	0.000197932	456.174	413.06	391.508	324.438	302.586	308.69	301.358	278.601	290.191
fat-1	-0.649063	7.67106e-06	0.000199597	1730.48	1723.93	1653.03	1263.05	1653.94	1219.08	1264.32	988.619	1009.83
trap-1	-0.574026	8.02481e-06	0.00020722	1042.19	944.462	969.019	914.463	719.744	895.691	632.736	691.813	658.959
Y39E4A.3	-0.544152	8.02622e-06	0.00020722	468.814	416.474	469.509	390.835	442.129	408.647	315.214	291.29	323.645
ndg-4	-0.819792	8.07286e-06	0.000208021	188.445	170.686	135.003	107.895	107.227	129.356	81.9786	92.1314	105.807
T16G12.1	-0.872614	8.10482e-06	0.000208441	227.513	203.685	204.004	174.291	129.26	158.755	99.298	135.714	108.919
ugt-15	-3.50885	8.19273e-06	0.000210296	24.1301	15.9307	18.0003	12.8266	5.87546	19.5994	0	2.20674	2.33398
F55B11.3	-0.736047	8.60102e-06	0.000219123	318.288	307.235	310.506	212.017	282.022	256.752	213.606	172.126	179.716
tsn-1	-0.401147	8.6024e-06	0.000219123	3124.28	3204.34	3381.07	2871.66	2981.8	2987.92	2718	2208.39	2435.12
F15E6.4	-2.5513	8.81112e-06	0.000223584	31.0245	12.517	18.0003	21.8807	30.8462	22.5393	3.46389	3.86179	3.11197
R166.7	-1.81807	8.90484e-06	0.000225533	35.6207	31.8614	28.5005	17.3537	32.3151	17.6394	11.5463	9.93033	6.22394
ttr-42	-1.43921	8.95934e-06	0.000226483	55.1546	78.5155	85.5016	36.9709	94.0074	66.6379	28.8657	27.0326	24.8958
ppat-1	-1.6316	9.11758e-06	0.000230046	31.0245	36.413	45.0009	20.3717	19.0953	26.4591	10.3917	12.6888	12.4479
F28D1.13	-0.788368	9.35147e-06	0.000235057	206.83	142.238	168.003	154.674	135.136	159.735	109.69	88.2696	104.251
vha-1	-0.457772	9.3843e-06	0.000235438	856.045	791.983	757.515	678.303	796.125	713.417	629.272	566.029	562.488
fipr-8	-1.75701	1.00824e-05	0.000251893	55.1546	62.5848	43.5008	33.9529	80.7876	39.1987	21.9379	10.482	17.1158
sfxn-1.5	-0.895813	1.0462e-05	0.000260513	105.713	120.618	115.502	76.2053	60.2235	74.4776	73.8962	52.4101	60.6834
col-62	-1.09922	1.05755e-05	0.00026285	120.651	176.375	123.002	96.577	133.667	122.496	73.8962	55.1685	69.2413
lsm-8	-0.840817	1.11578e-05	0.000275267	137.886	143.376	178.503	124.494	98.414	134.256	80.824	88.8213	84.8012
H28O16.1	-0.507951	1.13466e-05	0.000279407	7815.87	7733.21	8358.16	7184.42	8030.29	7478.14	6784.6	4874.69	5162.76
C42D4.2	-2.2367	1.19178e-05	0.000292332	22.9811	21.6202	19.5004	21.1262	11.7509	17.6394	4.61851	4.41348	4.66795
F35F10.5	-4.4403	1.27432e-05	0.000310356	8.04338	22.7581	16.5003	27.1623	27.9085	43.1186	0	1.65505	0
F29C4.2	-0.522289	1.30121e-05	0.000314035	406.765	345.923	364.507	355.373	406.876	365.528	270.183	255.43	254.403
hprt-1	-0.696018	1.3641e-05	0.000327434	168.911	186.617	169.503	89.7864	91.0697	97.0169	109.69	115.302	98.805
fpn-1.2	-2.78137	1.36669e-05	0.000327464	16.0868	23.896	22.5004	5.28155	2.93773	12.7396	3.46389	3.31011	2.33398
chch-3	-0.808288	1.43151e-05	0.000341767	389.529	381.198	357.007	276.15	415.689	300.85	274.802	184.263	190.608
VF13D12L.3	-0.782062	1.4481e-05	0.00034511	367.697	331.131	285.005	243.706	270.271	300.85	251.709	145.093	183.606
zip-3	-1.03083	1.46184e-05	0.000347761	87.3281	80.7913	84.0016	67.9057	67.5678	52.9183	36.9481	38.6179	47.4575
nspe-1	-1.8092	1.47694e-05	0.000350727	58.6018	70.5502	49.501	34.7074	42.5971	33.3189	15.0102	14.3438	21.7838
ugt-64	-0.817339	1.48122e-05	0.000351118	111.458	127.445	151.503	104.122	91.0697	110.736	77.3601	78.3392	64.5734
K11D12.13	-1.18698	1.54163e-05	0.000363497	109.16	105.825	99.0019	55.0791	73.4433	67.6178	50.8036	43.0314	45.1236
msp-50	-1.15381	1.58828e-05	0.00037252	242.45	271.96	253.505	184.1	301.118	221.473	172.04	78.3392	99.583
mrp-3	-0.705478	1.65095e-05	0.000386537	168.911	169.548	154.503	193.154	202.704	211.673	101.607	94.8898	107.363
nuo-5	-0.592267	1.68132e-05	0.000391583	1895.94	1788.79	1986.04	1530.14	1924.21	1652.23	1566.83	1054.82	1148.32
T25B9.9	-0.475605	1.8862e-05	0.000431752	757.227	719.157	837.016	582.48	716.807	594.841	573.85	539.548	550.041
trpp-12	-1.52801	1.89444e-05	0.000432537	49.4093	63.7227	43.5008	12.8266	11.7509	19.5994	9.23703	24.2741	18.6718
K11H3.3	-0.558306	1.89612e-05	0.000432537	304.499	295.856	265.505	202.963	204.172	232.253	187.05	203.572	196.832
col-119	-0.629559	1.99346e-05	0.000451647	2171.71	2028.89	1866.04	1491.66	1297.01	1952.1	1141.93	1407.9	1368.49
T10D4.6	-0.952287	2.06683e-05	0.000467476	112.607	84.205	147.003	79.9778	74.9122	62.718	57.7314	61.237	56.7934
rpia-1	-0.639736	2.09434e-05	0.000472095	197.637	233.271	219.004	185.609	164.513	154.835	153.566	137.37	128.369
R102.4	-0.868521	2.16047e-05	0.000486178	103.415	117.204	94.5018	83.7504	80.7876	73.4976	55.4222	68.4089	47.4575
mlc-2	-0.449609	2.16451e-05	0.000486267	1721.28	1605.59	1722.03	1587.48	1755.29	1731.6	1394.79	1102.27	1208.22
dlst-1	-0.522444	2.18236e-05	0.000488629	1342.1	1381.42	1426.53	1197.4	1377.8	1236.72	1139.62	809.322	949.151
C16A3.10	-0.541463	2.17937e-05	0.000488629	422.852	415.336	430.508	237.67	280.553	304.77	286.348	284.669	300.305
Y38F2AR.14	-0.751018	2.25489e-05	0.000502334	595.21	578.056	558.011	462.513	511.165	635.02	397.192	307.84	327.535
ZC416.6	-0.601965	2.28249e-05	0.000505946	392.976	329.993	339.007	202.208	227.674	206.773	239.008	217.915	245.068
snr-5	-0.617013	2.28171e-05	0.000505946	247.047	238.96	279.005	183.345	188.015	207.753	188.204	151.713	161.822
fitm-2	-0.616351	2.31921e-05	0.000513231	232.109	230.995	250.505	174.291	183.608	199.914	166.266	141.231	160.266
B0250.5	-0.667845	2.34e-05	0.000516266	239.003	225.305	270.005	218.053	233.55	190.114	187.05	150.61	127.591
C18E9.4	-0.70953	2.34067e-05	0.000516266	188.445	177.513	184.504	159.956	205.641	146.015	117.772	98.1999	122.923
acs-5	-0.523877	2.36974e-05	0.000520952	383.784	377.785	369.007	298.031	258.52	280.271	275.956	250.465	262.961
C16A3.11	-1.12298	2.41844e-05	0.000529909	159.719	121.756	144.003	91.2954	85.1942	145.035	81.9786	44.1348	72.3533
enol-1	-0.406095	2.42833e-05	0.000531201	2469.32	2308.81	2442.05	1991.15	2025.57	2157.89	2003.28	1712.98	1739.59
C45B2.1	-0.778804	2.44004e-05	0.000532888	387.231	419.887	393.008	276.15	408.345	314.57	273.647	183.159	247.402
ZC247.1	-0.415311	2.57394e-05	0.00055938	1841.93	1578.28	1633.53	2216.74	2104.88	1974.64	1268.94	1320.73	1199.66
tre-2	-0.621206	2.68447e-05	0.00057962	222.916	207.099	249.005	167.501	214.454	179.334	145.483	150.058	143.929
T24C12.3	-0.929935	2.69088e-05	0.000580062	81.5828	71.6881	93.0018	59.6061	52.8792	70.5577	46.1851	41.928	41.2336
F52A8.5	-0.741614	2.74556e-05	0.000588043	172.358	180.927	220.504	118.458	152.762	132.296	120.081	106.475	116.699
T16G1.4	-4.73485	2.80575e-05	0.000599011	9.19243	14.7928	16.5003	12.8266	5.87546	16.6595	0	0.551685	0.777992
B0491.5	-0.413308	2.8123e-05	0.000599448	769.866	727.122	763.515	679.057	735.902	684.998	606.18	521.342	575.714
col-42	-0.516909	2.88835e-05	0.00061307	1467.34	1478.14	1260.02	955.207	1095.77	1134.8	1064.57	906.418	974.824
cyc-1	-0.410122	2.89002e-05	0.00061307	1184.67	1092.39	1131.02	1038.96	1180.97	1018.19	935.249	817.597	818.448
unc-27	-0.532763	2.89579e-05	0.000613318	1722.43	1564.62	1746.03	1449.41	1902.18	1561.09	1363.62	1016.2	1106.3
let-754	-0.588285	2.90051e-05	0.000613344	456.174	440.37	462.009	373.481	408.345	329.269	367.172	259.844	283.967
T05C3.6	-1.42183	3.33869e-05	0.000696058	48.2603	31.8614	39.0008	26.4078	27.9085	26.4591	19.6287	11.0337	15.5598
ZK643.9	-1.17186	3.38511e-05	0.000704632	78.1357	97.8599	67.5013	67.1512	44.066	66.6379	41.5666	30.3427	38.1216
ivd-1	-0.535087	3.44131e-05	0.000712988	715.861	844.326	796.515	587.007	706.525	630.12	629.272	478.862	525.145
ucr-1	-0.41817	3.4685e-05	0.000717506	1397.25	1385.97	1275.02	1250.22	1461.52	1313.16	1098.05	934.002	1013.72
aldo-2	-0.373323	3.64458e-05	0.000749275	2800.24	2720.73	2734.55	2442.34	2458.88	2447.96	2256.14	2083.71	2038.34
lea-1	-0.698497	3.70878e-05	0.000761301	2837.01	2177.95	1993.54	2213.73	3362.23	2564.58	1552.98	1374.25	1394.94
fat-7	-1.15411	3.74909e-05	0.00076721	194.19	188.892	163.503	202.963	133.667	219.513	34.6389	122.474	83.2452
ugt-23	-0.847989	3.76256e-05	0.000768786	124.098	101.274	87.0017	95.068	110.165	110.736	64.6592	62.8921	47.4575
gsy-1	-0.439749	3.81378e-05	0.000778058	513.627	559.85	571.511	469.304	481.788	501.744	415.666	381.766	417.004
nduo-5	-0.473615	3.82121e-05	0.000778382	2901.36	2940.35	2772.05	2521.57	3331.39	2789.97	2211.11	2012.55	1983.88
C06A1.4	-0.498475	3.83468e-05	0.000778744	584.869	576.918	613.512	462.513	343.715	461.565	423.749	410.453	422.45
pat-10	-0.572153	3.82937e-05	0.000778744	4036.63	3994.05	3837.07	3158.37	4500.61	3746.42	3187.93	2233.22	2569.71
C33A12.1	-0.622843	3.86133e-05	0.000782962	372.294	382.336	378.007	323.684	384.843	299.87	309.44	216.26	217.06
F59B1.2	-0.729141	3.99676e-05	0.000807964	503.286	299.269	415.508	314.63	396.594	363.568	290.966	217.364	230.286
vha-4	-0.567908	3.99587e-05	0.000807964	612.446	537.092	537.01	480.621	477.381	511.544	472.243	327.149	347.763
alh-1	-0.584743	4.02403e-05	0.000812245	1185.82	1167.49	1179.02	1032.92	1266.16	1032.89	898.301	722.707	739.093
R06C1.4	-0.757389	4.20122e-05	0.000844172	465.367	479.058	423.008	335.001	590.484	414.527	331.378	248.81	233.398
pdha-1	-0.596496	4.36561e-05	0.000873254	1827	1710.27	2004.04	1411.68	1869.87	1533.65	1501.02	1055.92	1114.08
C49F5.7	-0.821346	4.37791e-05	0.000874401	170.06	176.375	154.503	113.176	136.605	137.196	110.844	77.7876	98.805
clec-48	-1.12864	4.56753e-05	0.000908188	101.117	73.9639	88.5017	67.9057	64.6301	58.7981	23.0926	41.928	52.9035
snr-6	-0.660203	4.74498e-05	0.000939266	157.42	200.271	165.003	139.584	158.638	146.015	115.463	116.405	99.583
hgo-1	-0.703452	4.84839e-05	0.000956893	173.507	162.721	145.503	129.021	138.073	102.897	84.2879	103.165	106.585
cco-1	-0.466971	5.1608e-05	0.00101404	956.013	993.392	1056.02	882.02	1032.61	938.81	835.951	652.091	693.191
hmit-1.1	-1.51124	5.31289e-05	0.00104239	29.8754	52.3437	36.0007	13.5811	24.9707	13.7196	18.4741	13.2404	10.8919
B0412.7	-1.58377	5.35783e-05	0.00104966	35.6207	35.2751	28.5005	24.1443	20.5641	32.339	18.4741	7.72359	9.33591
msp-31	-0.862928	5.44419e-05	0.00106345	283.816	248.063	234.005	228.616	329.026	249.892	151.256	119.716	152.486
W04A4.2	-1.30194	5.54047e-05	0.0010791	49.4093	52.3437	45.0009	25.6533	33.7839	45.0786	25.4018	17.1022	18.6718
iff-1	-0.543941	5.5658e-05	0.00108245	1162.84	1217.56	1416.03	1192.88	997.36	1145.58	949.105	837.458	818.448
smp-2	-0.75148	5.73957e-05	0.00111367	119.502	129.721	112.502	61.8696	69.0367	75.4576	77.3601	67.3055	72.3533
clec-97	-1.92426	5.74307e-05	0.00111367	25.2792	30.7235	19.5004	10.5631	17.6264	17.6394	8.0824	5.51685	7.00193
spds-1	-0.845711	5.82555e-05	0.00112639	95.3715	129.721	88.5017	95.8225	99.8829	108.777	60.0407	51.3067	65.3514
T28D6.4	-0.810706	5.91633e-05	0.00113898	97.6696	100.136	117.002	107.895	139.542	99.9568	66.9684	54.6168	59.1274
nrf-6	-0.490834	5.99723e-05	0.00115123	381.486	372.095	327.006	273.886	280.553	267.531	234.39	262.602	270.741
mrpl-15	-0.651459	6.07087e-05	0.00116201	160.868	192.306	204.004	149.393	132.198	145.035	135.092	111.992	109.697
K09C4.5	-2.73572	6.26914e-05	0.00119311	21.832	13.6549	15.0003	2.26352	1.46887	2.93991	2.30926	2.20674	3.11197
tram-1	-0.424134	6.30589e-05	0.00119839	456.174	501.817	484.509	411.207	443.598	397.867	342.925	359.698	370.324
T02H6.11	-0.442227	6.36183e-05	0.0012073	633.129	615.607	553.511	527.401	534.667	562.502	493.026	406.04	436.454
msp-36	-0.933147	6.82564e-05	0.00128434	488.348	482.472	525.01	401.398	583.14	476.265	315.214	189.78	281.633
msp-113	-1.4549	6.84962e-05	0.00128703	60.8999	39.8267	43.5008	25.6533	35.2528	20.5793	18.4741	13.2404	21.7838
F37C12.3	-0.523826	7.0677e-05	0.00132056	299.903	359.578	309.006	255.024	265.865	256.752	240.163	207.433	230.286
T22B7.7	-2.07036	7.10335e-05	0.00132536	201.084	245.788	153.003	61.1151	92.5386	90.1571	25.4018	41.3764	75.4652
acaa-2	-0.45346	7.31739e-05	0.00135958	748.034	781.741	778.515	675.285	747.653	712.437	607.335	525.756	557.042
C37A2.7	-0.628623	7.41603e-05	0.00137599	3084.06	3163.38	3694.57	2560.05	3663.35	2796.83	2722.61	1771.46	1942.65
cah-5	-1.07661	7.42962e-05	0.0013766	86.1791	70.5502	91.5018	72.4328	91.0697	52.9183	49.649	34.7561	35.0097
acox-3	-1.71249	7.46495e-05	0.00138003	22.9811	34.1372	25.5005	18.8627	16.1575	15.6795	8.0824	10.482	6.22394
tomm-7	-0.664993	7.98504e-05	0.00146929	174.656	142.238	172.503	112.422	123.385	120.536	124.7	94.3381	93.3591
C27H5.11	-1.65769	8.06543e-05	0.00148204	388.38	384.612	459.009	199.19	571.389	262.632	188.204	78.8909	125.257
lbp-9	-0.60985	8.20569e-05	0.0015016	1303.03	1413.28	1500.03	1001.99	1443.9	1176.94	1110.75	790.013	867.461
col-81	-0.639298	8.47992e-05	0.00154965	1693.71	1896.89	1639.53	1567.87	1847.83	1940.34	1374.01	819.804	1172.43
C16A3.5	-0.583577	8.72726e-05	0.00159049	826.17	778.328	817.516	603.606	868.1	655.599	646.592	465.622	510.363
K09E2.3	-0.983346	8.75663e-05	0.00159366	75.8376	81.9292	60.0012	67.9057	49.9414	63.698	27.7111	45.2382	35.0097
cyh-1	-0.679983	8.79347e-05	0.00159818	211.426	186.617	216.004	126.757	155.7	158.755	127.009	115.854	140.817
sec-61	-0.592453	8.85612e-05	0.00160737	2353.26	2364.57	2260.54	2023.59	1495.31	2073.61	1348.61	1744.98	1530.31
Y62H9A.5	-0.708225	9.1113e-05	0.00164473	858.343	845.464	844.516	469.304	757.935	644.819	621.19	467.277	475.353
pgp-6	-0.847332	9.14017e-05	0.00164771	86.1791	91.0325	61.5012	282.94	373.092	279.291	45.0305	47.9966	40.4556
ogdh-1	-0.321788	9.26991e-05	0.00166658	1623.61	1630.62	1623.03	1578.43	1717.1	1624.79	1309.35	1314.66	1278.24
atf-5	-0.705849	9.36992e-05	0.00168003	188.445	185.479	222.004	156.938	240.894	159.735	110.844	125.784	126.035
dpf-2	-0.758427	9.42616e-05	0.00168784	137.886	131.997	132.003	81.4868	88.132	98.9768	100.453	73.3741	67.6853
rars-1	-0.430698	9.51556e-05	0.00169928	588.316	638.365	637.512	576.444	569.92	579.161	501.109	424.797	462.127
gpx-7	-2.01685	9.59551e-05	0.00171126	25.2792	15.9307	19.5004	20.3717	13.2198	9.79968	5.77314	6.06853	3.11197
vha-13	-0.488842	9.73071e-05	0.00173074	3598.84	3561.65	3774.07	2986.34	3767.64	3235.86	3141.74	2242.6	2416.44
W02D9.7	-0.831231	9.87892e-05	0.00175009	234.407	184.341	225.004	150.147	199.766	167.575	142.019	102.613	119.811
F45H10.2	-0.517504	0.000101959	0.00180145	358.505	322.027	316.506	298.031	381.905	299.87	236.699	224.536	237.288
tnt-3	-0.484979	0.000102312	0.00180353	282.667	292.442	301.506	335.756	352.528	325.35	189.359	205.227	228.73
nid-1	-0.445492	0.000105417	0.00184542	515.925	510.92	426.008	465.531	506.759	437.066	375.254	353.078	343.873
Y51H4A.7	-0.846956	0.00011116	0.00193326	139.036	114.928	120.002	79.2233	108.696	116.616	81.9786	59.582	69.2413
gspd-1	-0.483757	0.000112887	0.00196073	301.052	304.959	288.006	245.215	235.019	242.052	212.452	213.502	213.948
C35C5.10	-1.16426	0.000117744	0.00203712	65.4961	43.2404	61.5012	54.3246	36.7216	42.1386	17.3194	35.3078	20.2278
Y46G5A.40	-1.37285	0.000118174	0.00204191	94.2224	94.4462	141.003	71.6782	102.821	82.3174	73.8962	24.8258	31.8977
C24B9.3	-0.669436	0.000122654	0.00211111	163.166	141.1	136.503	131.284	123.385	124.456	91.2156	86.0628	101.139
msp-3	-1.04999	0.000123481	0.00211986	156.271	142.238	157.503	113.931	201.235	137.196	90.061	51.8584	80.9112
ZK228.4	-1.29473	0.000123833	0.00212318	45.9622	43.2404	52.501	66.3967	120.447	63.698	19.6287	19.309	18.6718
fipr-21	-0.815275	0.000127958	0.00218266	796.294	820.43	900.017	576.444	976.796	692.838	668.53	323.839	444.234
tni-3	-0.721886	0.000130991	0.00222869	170.06	166.134	196.504	151.656	201.235	181.294	136.246	90.4763	100.361
F17A9.5	-1.11139	0.000133321	0.00224823	70.0923	61.4469	49.501	43.0069	54.348	55.8582	19.6287	30.8943	31.8977
rpb-8	-0.641751	0.00013349	0.00224823	163.166	245.788	190.504	147.884	132.198	153.855	123.545	134.059	126.035
spg-7	-0.515752	0.000134458	0.00225883	611.297	597.401	739.514	529.664	633.081	545.842	532.284	413.212	420.894
msp-76	-0.683368	0.000136588	0.00229172	186.147	200.271	169.503	172.782	240.894	218.533	120.081	97.6482	131.481
T07D3.9	-0.802438	0.000137231	0.00229672	96.5205	87.6188	81.0016	82.2414	71.9744	87.2172	50.8036	49.0999	52.9035
Y71F9B.2	-0.822228	0.000137198	0.00229672	101.117	92.1704	88.5017	109.404	92.5386	78.3975	54.2675	59.582	45.1236
pgk-1	-0.439904	0.000138627	0.00231718	634.278	650.882	676.513	507.029	553.762	577.201	554.222	430.866	468.351
col-139	-0.746283	0.000139601	0.00233053	3588.5	4052.08	3720.07	3131.21	4236.21	3825.8	3002.03	1509.96	2267.85
tre-1	-0.466416	0.000141406	0.00235772	309.096	322.027	325.506	255.024	257.052	268.511	225.153	236.673	228.73
F32B5.9	-2.85611	0.000142235	0.00236848	17.2358	10.2412	10.5002	8.29959	8.8132	9.79968	1.15463	1.65505	2.33398
mlc-1	-0.400788	0.000143063	0.00237641	1157.1	1016.15	1116.02	1111.39	1131.03	1107.36	832.487	850.146	807.556
tag-147	-0.448649	0.0001473	0.00243163	387.231	411.922	433.508	376.499	440.66	375.328	326.76	287.428	291.747
B0412.6	-1.64765	0.000147039	0.00243163	22.9811	31.8614	34.5007	25.6533	23.5019	34.2989	8.0824	10.482	9.33591
his-68	-0.585644	0.0001537	0.00252166	261.984	295.856	294.006	233.143	243.832	276.351	212.452	194.193	162.6
F31D4.9	-0.72052	0.000156355	0.00255264	197.637	227.581	240.005	139.584	186.546	173.454	177.813	109.785	121.367
vha-2	-0.490041	0.000157692	0.00256818	1683.36	1663.62	1762.53	1284.17	1831.68	1491.51	1399.41	1094.54	1149.87
F44G4.2	-0.447111	0.000159728	0.00259817	381.486	362.992	351.007	305.576	330.495	285.171	269.028	273.636	261.405
gipc-1	-0.730226	0.00016681	0.00270017	324.033	290.166	313.506	280.677	396.594	349.849	184.741	159.989	215.504
pbs-1	-0.406764	0.000167544	0.00270876	542.354	542.781	546.011	473.076	424.502	485.084	413.357	401.627	416.226
vha-12	-0.381862	0.000171497	0.00276596	1818.95	1635.17	1596.03	1540.7	1355.76	1415.07	1322.05	1246.81	1310.92
ZK20.4	-0.757626	0.000177735	0.0028459	111.458	114.928	123.002	87.5229	91.0697	91.1371	84.2879	60.1336	65.3514
K08D12.3	-0.45776	0.000180057	0.00287962	552.695	571.229	558.011	504.011	581.671	521.343	458.387	404.937	365.656
clec-204	-2.80132	0.000180498	0.00287986	11.4905	14.7928	21.0004	3.77254	5.87546	3.91987	0	1.65505	4.66795
cbl-1	-0.942655	0.000185071	0.00294215	104.564	127.445	114.002	62.6241	91.0697	86.2372	87.7518	56.2718	39.6776
atp-4	-0.420944	0.000189128	0.00299591	668.749	681.606	648.012	717.537	556.7	681.078	509.191	474.449	511.919
F42A8.1	-0.687626	0.000202659	0.00318375	186.147	184.341	144.003	77.7143	105.758	108.777	109.69	96.5448	115.921
Y75B8A.24	-0.367992	0.000204158	0.00320352	744.587	754.432	871.517	633.032	687.429	653.639	617.726	591.406	625.506
C11D2.4	-0.690861	0.000208258	0.00324872	179.252	207.099	204.004	142.602	176.264	148.955	158.184	98.7516	114.365
Y47G6A.22	-0.653715	0.000208172	0.00324872	120.651	141.1	109.502	123.739	108.696	130.336	73.8962	81.0977	80.9112
isp-1	-0.373963	0.000211454	0.0032832	1078.96	991.116	1027.52	1011.79	1103.12	957.429	871.744	724.914	801.332
ctps-1	-0.540765	0.00021375	0.00331499	952.566	1106.04	1155.02	816.377	945.95	911.371	908.693	601.888	705.639
pph-4.2	-0.641197	0.000216325	0.00334714	258.537	254.891	312.006	167.501	176.264	204.813	217.07	151.162	164.934
E01A2.11	-2.5601	0.000220702	0.00341089	10.3415	18.2065	10.5002	11.3176	5.87546	16.6595	1.15463	2.75842	2.33398
C55B7.3	-0.932204	0.000221647	0.00341757	73.5395	60.309	61.5012	58.8516	86.6631	61.738	27.7111	31.9977	42.0116
Y56A3A.19	-0.549795	0.000230145	0.00353225	220.618	212.788	219.004	163.728	183.608	204.813	167.421	135.163	147.041
ech-2	-0.756922	0.000231702	0.00355205	89.6262	110.377	103.502	83.7504	77.8499	93.097	73.8962	50.2033	59.1274
Y71H2AR.1	-0.757678	0.000233118	0.00356965	172.358	169.548	177.003	113.176	157.169	131.316	137.401	77.7876	97.249
asp-14	-0.916244	0.000236215	0.00361292	173.507	126.308	148.503	147.129	141.011	105.837	96.9888	77.7876	64.5734
K11G12.5	-0.547172	0.000236786	0.00361336	210.277	185.479	174.003	164.483	171.857	165.615	136.246	120.819	136.149
puf-11	-0.610875	0.00023753	0.00362057	881.324	968.358	1086.02	627.751	715.338	738.896	827.869	541.754	558.598
ctc-1	-0.435472	0.00023854	0.0036318	11885.8	10425.5	9171.18	10789.5	9396.34	10417.1	6639.11	8447.4	8189.15
gst-42	-1.1648	0.000238842	0.00363226	52.8565	44.3783	48.0009	25.6533	54.348	47.0385	24.2472	24.2741	16.3378
T24A6.20	-0.998911	0.000240061	0.00364663	49.4093	48.93	63.0012	30.1803	38.1905	37.2388	27.7111	27.5842	24.8958
col-129	-0.59077	0.000240671	0.00365173	2576.18	2902.8	2478.05	2136.77	2570.52	2655.71	2089.88	1324.6	1876.52
tufm-2	-0.564052	0.000241521	0.00366047	220.618	203.685	232.504	166.746	202.704	172.474	166.266	144.541	135.371
nkat-3	-0.68322	0.000242447	0.00366615	120.651	139.962	154.503	107.14	149.824	135.236	88.9064	78.8909	91.0251
nuo-1	-0.510092	0.000242358	0.00366615	1587.99	1561.21	1723.53	1398.1	1808.17	1488.57	1377.47	972.62	1078.3
F13H6.3	-0.701883	0.000245373	0.00370199	129.843	106.963	99.0019	102.613	104.289	113.676	65.8138	67.3055	73.9093
alh-6	-0.570549	0.000246037	0.00370781	321.735	343.648	361.507	260.305	339.308	295.95	288.657	197.503	211.614
fib-1	-0.701757	0.000252968	0.00379081	2334.88	2473.81	3126.06	1932.29	2557.3	2121.63	2248.06	1246.81	1389.49
pcbd-1	-0.948486	0.000263826	0.00393582	62.0489	81.9292	66.0013	36.2164	54.348	34.2989	46.1851	33.1011	31.8977
ufd-2	-0.360861	0.000269185	0.00400679	650.365	634.951	661.513	563.617	533.198	523.303	491.872	516.377	504.917
cup-2	-0.49589	0.000273687	0.00406473	387.231	415.336	441.008	347.828	425.971	337.109	326.76	263.154	295.637
ZK1320.9	-0.545372	0.000274604	0.00407206	286.114	236.684	238.505	276.15	255.583	258.712	148.947	171.574	199.166
Y69A2AR.18	-0.402409	0.000276158	0.00408775	1870.66	1795.62	1842.04	1682.55	1922.75	1660.07	1601.47	1246.26	1328.81
bas-1	-0.850362	0.000278728	0.00412121	86.1791	70.5502	87.0017	55.0791	88.132	76.4375	40.412	41.928	52.1255
T05E7.1	-1.57977	0.000279782	0.00413221	18.3849	21.6202	30.0006	9.05409	7.34433	7.83975	8.0824	5.51685	10.1139
mrp-4	-0.419489	0.000285976	0.00420505	728.5	839.775	933.018	648.877	600.766	668.339	638.509	612.922	616.948
F57C2.5	-0.557007	0.000287337	0.0042204	251.643	256.029	298.506	199.19	220.33	226.373	223.998	169.367	158.71
fip-2	-1.05122	0.000289206	0.00423851	221.767	175.238	193.504	113.931	292.304	146.995	127.009	78.8909	81.6892
vha-8	-0.344642	0.000303906	0.00444417	1220.3	1114.01	1123.52	1071.4	1173.62	1061.31	979.125	888.764	861.237
F07A11.5	-1.12533	0.000316789	0.0046096	48.2603	43.2404	39.0008	41.4979	36.7216	35.2789	21.9379	23.1708	14.7819
D1022.4	-0.746729	0.000320493	0.00465606	90.7753	98.9978	109.502	70.1692	86.6631	74.4776	69.2777	54.0651	56.7934
ech-5	-0.532198	0.00033377	0.00482789	224.066	194.582	232.504	184.854	158.638	200.894	159.339	136.266	156.376
Y71F9AL.4	-1.02283	0.000355296	0.00510048	70.0923	50.0679	82.5016	42.2524	71.9744	69.5778	33.4842	28.1359	38.1216
cyp-35C1	-1.92283	0.000356676	0.00511478	27.5773	26.1718	25.5005	5.28155	27.9085	17.6394	10.3917	3.86179	7.77992
lmd-5	-2.84918	0.000366184	0.00522579	9.19243	11.3791	12.0002	17.3537	19.0953	6.85978	2.30926	2.20674	0
msp-152	-0.943931	0.000367581	0.00523734	216.022	251.477	235.505	187.872	284.96	226.373	180.122	82.7527	107.363
D1054.8	-1.02941	0.00036968	0.00526162	45.9622	51.2058	48.0009	43.0069	54.348	57.8181	19.6287	28.1359	21.7838
Y66D12A.19	-0.700948	0.000377607	0.00534589	264.282	257.167	327.006	173.537	270.271	207.753	213.606	143.438	168.046
B0491.7	-0.750637	0.000382494	0.00539324	112.607	127.445	160.503	82.2414	95.4763	77.4175	105.071	68.4089	67.6853
obr-1	-0.560865	0.000382571	0.00539324	283.816	257.167	258.005	221.071	276.147	212.653	203.215	167.16	175.048
K11G9.3	-2.41112	0.000384783	0.00541869	10.3415	20.4823	12.0002	5.28155	8.8132	6.85978	0	2.75842	4.66795
F01F1.2	-0.715426	0.000396329	0.00555779	189.594	212.788	262.505	131.284	182.139	147.975	165.112	119.164	122.923
hke-4.1	-0.626854	0.000398952	0.00558088	203.383	166.134	172.503	153.92	145.418	196.974	136.246	108.682	109.697
inx-8	-0.613165	0.000402413	0.00561944	193.041	170.686	187.504	137.32	145.418	156.795	144.329	115.854	103.473
ubh-4	-0.462873	0.000404229	0.0056318	293.009	316.338	358.507	310.857	279.085	309.67	258.637	213.502	232.62
nspd-10	-1.0204	0.000403955	0.0056318	58.6018	63.7227	67.5013	46.7795	52.8792	41.1587	27.7111	36.4112	28.0077
rpl-11.1	-0.579843	0.000412024	0.00572963	4281.38	4933.96	5350.6	3722.74	4670.99	3998.27	4044.66	2648.64	3057.51
F13C5.5	-0.773161	0.000418174	0.00580303	87.3281	78.5155	76.5015	78.4688	83.7254	59.7781	51.9583	41.3764	50.5695
K09C4.1	-2.71091	0.000420524	0.00582958	16.0868	18.2065	4.50009	8.29959	14.6887	3.91987	1.15463	1.65505	3.11197
daf-22	-0.453165	0.000428858	0.00592047	432.044	343.648	372.007	286.713	345.183	291.051	296.739	280.808	262.961
Y54F10AM.5	-0.509226	0.000428756	0.00592047	452.727	416.474	424.508	363.673	430.378	380.228	371.79	254.327	290.969
C17C3.1	-0.796371	0.000433624	0.00597388	97.6696	83.0671	88.5017	136.566	223.268	193.054	49.649	53.5134	51.3475
glh-4	-0.455084	0.000440991	0.00606283	613.595	628.124	705.014	548.527	556.7	560.542	547.294	407.695	470.685
cyp-14A1	-2.05079	0.00044242	0.0060762	18.3849	15.9307	9.00017	15.0902	10.2821	8.81972	4.61851	3.86179	2.33398
gpd-4	-0.617191	0.000454881	0.00621531	357.356	393.715	513.01	339.529	304.055	341.029	295.585	226.742	302.639
asp-2	-0.493168	0.000461202	0.00627593	1604.08	1422.38	1393.53	1470.54	1151.59	1340.6	862.507	1155.23	1117.2
T12B5.15	-0.817357	0.00046554	0.0063285	102.266	112.653	94.5018	86.7684	69.0367	74.4776	73.8962	56.2718	48.2355
nhx-2	-0.575174	0.000472047	0.00639736	282.667	220.754	213.004	149.393	199.766	176.394	144.329	161.644	174.27
W05H9.3	-0.710465	0.000492294	0.00665146	366.548	358.44	384.007	334.247	669.803	394.927	262.101	206.33	211.614
mif-2	-0.783841	0.000494696	0.00667691	104.564	113.791	106.502	71.6782	101.352	79.3774	86.5971	55.7202	50.5695
ant-1.3	-0.762662	0.00050003	0.00672869	207.979	149.066	163.503	141.093	239.425	143.075	106.226	87.1662	115.143
T16G1.6	-1.95546	0.000501664	0.00674386	24.1301	32.9993	21.0004	32.4438	44.066	29.3991	5.77314	9.93033	3.88996
R09B3.2	-0.511233	0.000502648	0.00675027	658.408	755.57	745.514	586.253	486.195	629.14	575.005	467.829	476.131
F44E7.4	-0.315284	0.000508945	0.00682109	1240.98	1324.52	1437.03	1171	1147.18	1167.14	1121.14	996.894	1100.86
myo-2	-0.492501	0.000517035	0.0069156	1808.61	1556.66	1969.54	2145.07	2498.54	1838.42	1526.42	1150.81	1119.53
thn-1	-2.64828	0.000517877	0.00691992	13.7886	5.68953	13.5003	16.5992	29.3773	13.7196	1.15463	2.20674	1.55598
F59C6.5	-0.461184	0.000520157	0.00694342	596.359	613.331	667.513	513.065	675.678	562.502	503.418	453.485	408.446
Y75B12B.12	-1.47051	0.000530224	0.00706364	583.719	608.78	613.512	310.103	694.774	446.866	374.1	130.198	150.153
dct-18	-0.49602	0.000541093	0.00719405	768.717	813.603	843.016	648.877	821.096	651.679	721.643	511.412	494.025
lact-6	-3.08943	0.000544742	0.00722814	9.19243	14.7928	13.5003	4.52705	8.8132	5.87981	1.15463	2.20674	0.777992
mdh-1	-0.366664	0.000564892	0.00745098	1149.05	993.392	1041.02	1083.47	896.008	1008.39	807.085	804.908	857.347
T24H7.6	-1.36597	0.000576138	0.00757662	298.754	317.476	346.507	175.8	367.216	290.071	198.596	65.6505	112.031
cyp-13A12	-1.73169	0.000576692	0.00757662	33.3226	18.2065	13.5003	11.3176	8.8132	6.85978	6.92777	6.06853	7.00193
F58A6.9	-1.1038	0.000578296	0.00758273	98.8186	122.894	124.502	67.1512	132.198	89.1771	85.4425	34.2045	45.1236
F52B11.2	-0.631493	0.000585459	0.00764655	168.911	184.341	174.003	164.483	190.953	146.995	144.329	97.0965	104.251
haf-6	-0.683092	0.000591187	0.00768497	128.694	131.997	138.003	95.8225	120.447	92.117	105.071	76.6842	70.0193
tim-1	-0.475671	0.000622932	0.00804138	586.018	601.952	733.514	445.16	533.198	536.043	535.748	424.246	424.784
clec-7	-1.72808	0.000628434	0.00810455	27.5773	19.3444	18.0003	3.77254	10.2821	7.83975	6.92777	6.62022	6.22394
cpl-1	-0.39442	0.000633314	0.00815958	3989.52	3624.23	3772.57	3071.6	3623.69	3198.62	2990.49	2836.76	2837.34
mrps-22	-0.592856	0.000634954	0.00817281	302.201	343.648	387.007	245.215	295.242	278.311	288.657	186.469	214.726
R04E5.2	-0.888261	0.000637636	0.00819941	70.0923	51.2058	67.5013	42.2524	49.9414	60.758	36.9481	37.5146	27.2297
C08F8.3	-0.525448	0.000647301	0.00827576	265.431	252.615	261.005	191.645	215.923	208.733	219.379	156.127	171.936
W03B1.17	-1.08439	0.000651818	0.00830164	73.5395	72.826	82.5016	33.1983	38.1905	59.7781	49.649	24.2741	36.5656
gst-27	-0.631195	0.000676551	0.00858383	173.507	166.134	148.503	106.386	160.106	129.356	129.318	92.1314	98.805
cyp-25A3	-1.35265	0.000678975	0.00860637	52.8565	26.1718	21.0004	20.3717	22.033	14.6995	12.7009	14.8955	11.6699
F58F12.1	-0.581356	0.000687554	0.00869031	1275.45	1227.8	1308.03	989.16	1504.12	1114.22	1109.6	666.987	777.992
cat-4	-0.655771	0.000689823	0.00871073	125.247	114.928	118.502	64.8877	74.9122	79.3774	87.7518	72.2707	70.0193
C48B6.10	-0.604989	0.000696017	0.00875575	343.567	301.545	366.007	217.298	355.466	238.132	248.245	196.951	221.728
D2062.7	-1.12504	0.000702897	0.00883396	55.1546	50.0679	54.001	42.2524	58.7546	48.0185	28.8657	23.1708	21.7838
cyn-7	-0.500103	0.000703736	0.00883617	4004.45	4375.25	4473.09	3039.91	4030.57	3596.48	3782.56	2515.13	2797.66
skpo-3	-0.580888	0.00070632	0.00886026	221.767	248.063	181.503	201.454	229.143	197.954	172.04	125.784	143.929
spp-4	-1.16891	0.000722329	0.00901862	41.3659	32.9993	37.5007	32.4438	17.6264	19.5994	13.8555	19.309	15.5598
tpp-2	-0.301131	0.000740404	0.00923563	1113.43	1116.29	1141.52	1054.05	997.36	1001.53	964.115	864.49	912.585
try-1	-0.712161	0.000741314	0.00923835	110.309	124.032	129.002	97.3315	95.4763	95.0569	70.4323	67.8572	83.2452
tpi-1	-0.347449	0.000746525	0.00929459	669.899	694.123	685.513	642.841	732.964	714.397	553.067	498.171	563.266
C23G10.2	-0.565224	0.000754024	0.00937044	193.041	164.996	151.503	148.638	129.26	146.995	110.844	103.165	132.259
ges-1	-0.721028	0.000766581	0.00951761	110.309	94.4462	87.0017	86.7684	96.9452	76.4375	72.7416	59.582	47.4575
F25H2.15	-0.938221	0.000767944	0.00952565	141.334	125.17	120.002	89.0319	167.451	178.354	85.4425	39.7213	80.1332
cpt-5	-0.915308	0.000772191	0.00956052	109.16	110.377	87.0017	39.2344	48.4726	53.8983	42.7212	62.3404	56.0154
his-60	-0.666645	0.000774128	0.00956673	3088.66	3693.64	3915.08	2424.23	3485.62	2806.63	3077.08	1768.7	1899.08
nspc-13	-1.12333	0.000783237	0.00965243	59.7508	42.1025	45.0009	30.9348	48.4726	29.3991	10.3917	25.9292	28.7857
ssq-3	-1.02619	0.000786218	0.00967128	181.551	183.203	183.004	119.212	212.986	159.735	128.164	49.6516	94.9151
Y47D3A.21	-0.620652	0.000792262	0.00973664	141.334	143.376	159.003	120.721	163.044	149.935	111.999	97.0965	80.9112
hoe-1	-0.390141	0.000795994	0.00976144	372.294	372.095	390.008	469.304	468.568	450.786	272.492	298.461	290.969
rpc-2	-0.38834	0.000802604	0.00980944	728.5	830.671	883.517	737.154	700.649	669.318	693.932	564.374	612.28
Y51H1A.3	-0.411488	0.000806771	0.00985001	311.394	320.889	346.507	298.031	308.462	315.55	264.41	241.086	231.842
mrpl-54	-0.876054	0.000807402	0.00985001	82.7319	75.1018	85.5016	57.3426	82.2565	58.7981	60.0407	43.5831	31.1197
ragc-1	-0.599355	0.000813251	0.00991229	295.307	270.822	336.006	208.244	314.337	246.952	222.843	193.09	180.494
R05F9.6	-0.49184	0.000814746	0.00992143	767.568	796.534	870.017	663.212	857.818	702.637	667.375	494.861	573.38
ZK1307.1	-0.531977	0.000827238	0.0100644	166.613	196.858	160.503	126.757	167.451	132.296	124.7	111.992	128.369
csq-1	-0.469716	0.000838752	0.0101766	1058.28	1022.98	1057.52	907.673	1227.97	1027.99	893.682	649.885	729.757
gst-33	-2.60203	0.0008465	0.0102519	13.7886	6.82744	12.0002	5.28155	8.8132	6.85978	2.30926	1.65505	1.55598
lap-2	-0.345504	0.000848604	0.010268	759.525	880.739	892.517	851.085	724.151	827.093	644.283	679.124	665.961
K07C5.4	-0.362373	0.000857905	0.0103712	1076.66	1101.49	1234.52	1173.26	918.041	1016.23	897.146	864.49	891.579
Y62E10A.14	-0.57118	0.000868359	0.010469	170.06	178.651	177.003	119.212	101.352	125.436	106.226	107.027	140.039
str-146	-3.55857	0.000912613	0.0109301	2.29811	7.96534	16.5003	6.79057	7.34433	6.85978	0	1.10337	0.777992
T09B4.8	-0.453252	0.00093812	0.0111869	218.32	217.34	210.004	150.902	171.857	149.935	163.957	153.92	155.598
rps-21	-0.581023	0.000947623	0.0112716	3604.58	3999.74	4255.58	2919.19	4302.31	3249.58	3474.28	2081.51	2379.1
nlp-36	-0.647816	0.000947207	0.0112716	191.892	209.375	238.505	144.111	246.769	166.595	160.493	115.854	134.593
mup-2	-0.529912	0.000995558	0.0117683	2579.63	2476.08	2667.05	2139.78	3087.56	2609.66	2263.07	1363.21	1730.25
dpyd-1	-0.355439	0.00102368	0.0120685	600.955	588.297	514.51	493.448	536.136	482.144	469.934	442.451	424.784
mrps-23	-0.730748	0.00103266	0.0121529	67.7942	71.6881	75.0014	51.3065	48.4726	48.0185	41.5666	44.1348	42.7896
mppb-1	-0.63237	0.00103731	0.0121969	222.916	224.167	219.004	149.393	212.986	164.635	182.431	127.439	124.479
F32D1.5	-0.445477	0.00108374	0.0126438	1475.39	1574.86	1636.53	1252.48	1555.53	1258.28	1372.85	954.415	1121.86
fipr-13	-1.19112	0.00108386	0.0126438	36.7697	37.5509	31.5006	27.9168	39.6594	47.0385	16.1648	14.3438	16.3378
pes-9	-0.368511	0.00108723	0.012672	694.029	784.017	786.015	650.386	732.964	661.479	617.726	578.717	558.598
Y75B8A.7	-0.612425	0.00109624	0.0127659	175.805	178.651	228.004	159.956	193.89	181.294	163.957	103.717	117.477
Y74C9A.6	-1.37404	0.00110047	0.0128039	3564.37	3379.58	3844.57	1884.01	3777.92	2598.88	2199.57	859.525	1105.53
nspc-7	-1.55394	0.001105	0.0128454	16.0868	19.3444	22.5004	21.8807	17.6264	11.7596	5.77314	6.62022	7.00193
msp-40	-0.798374	0.00110624	0.0128485	358.505	306.097	337.507	302.558	434.784	323.39	222.843	157.23	198.388
asb-1	-0.389323	0.00111547	0.0129333	479.156	502.954	486.009	447.423	362.81	444.906	379.873	390.593	350.097
cht-3	-0.528482	0.001154	0.0133104	580.272	565.539	498.01	352.355	522.916	402.767	394.883	383.973	362.544
gars-1	-0.329667	0.00116754	0.0134086	540.055	533.678	516.01	601.343	597.828	628.16	393.728	449.071	417.782
R04B5.5	-1.05858	0.00118999	0.0136429	45.9622	34.1372	40.5008	37.7254	30.8462	51.9383	23.0926	19.8607	15.5598
Y55F3AM.13	-0.440514	0.00119748	0.0137169	352.76	398.267	411.008	337.265	336.37	319.47	342.925	245.5	274.631
vha-3	-0.485649	0.00120752	0.01382	1010.02	939.91	915.018	731.118	1194.19	895.691	773.601	632.231	644.956
Y104H12D.3	-0.496985	0.00121064	0.0138439	270.028	249.201	292.506	203.717	258.52	222.453	223.998	181.504	172.714
atp-5	-0.314896	0.00124936	0.0142378	1151.35	1100.36	1069.52	1136.29	1088.43	1143.62	857.889	915.797	894.691
timm-23	-0.416694	0.00125167	0.0142519	352.76	394.853	393.008	317.648	352.528	329.269	325.605	253.775	280.855
nspc-14	-0.664396	0.00125939	0.0143276	102.266	105.825	94.5018	95.8225	95.4763	84.2773	45.0305	78.3392	63.0174
Y62E10A.6	-0.679492	0.00127358	0.0144766	97.6696	103.549	126.002	84.5049	104.289	99.9568	79.6694	60.1336	66.1293
Y63D3A.7	-0.658998	0.00128353	0.0145649	93.0734	111.515	105.002	98.8405	102.821	102.897	75.0508	65.6505	56.7934
ZC434.8	-0.469258	0.00133006	0.01508	773.313	793.12	840.016	673.775	769.686	768.295	644.283	498.171	599.832
T07A9.15	-1.1416	0.00135145	0.0152966	34.4716	53.4816	57.0011	36.9709	42.5971	39.1987	34.6389	17.6539	15.5598
K10C2.1	-0.359832	0.00136679	0.0154309	1836.19	1487.24	1573.53	1499.96	1194.19	1350.4	1309.35	1293.15	1215.22
acdh-13	-0.565866	0.00137669	0.0155294	136.737	188.892	210.004	128.266	116.04	144.055	120.081	123.026	116.699
clec-123	-0.69155	0.00141748	0.0158819	118.353	120.618	102.002	91.2954	132.198	108.777	69.2777	65.0988	77.7992
prde-1	-0.670601	0.00142137	0.0159122	109.16	102.412	120.002	83.7504	104.289	101.917	85.4425	67.3055	57.5714
cox-15	-0.566257	0.00142565	0.0159333	228.662	262.856	270.005	197.681	236.487	216.573	221.689	139.025	159.488
ctc-3	-0.6112	0.00142722	0.0159374	2770.37	2447.64	1975.54	2691.33	1941.84	2996.74	1056.48	1923.72	1724.03
Y53G8AL.2	-0.345763	0.00143459	0.0159796	455.025	458.576	415.508	420.261	408.345	431.186	340.615	337.631	369.546
perm-4	-0.377324	0.00143807	0.016005	1355.88	1403.04	1138.52	915.972	1079.62	1102.46	992.98	1075.23	933.591
T04A8.17	-1.62637	0.00150169	0.0166159	16.0868	21.6202	13.5003	22.6352	17.6264	19.5994	9.23703	2.75842	6.22394
Y45G12B.3	-0.568217	0.00151392	0.0166957	144.781	169.548	121.502	116.949	129.26	130.336	118.927	93.7864	86.3571
nud-1	-0.587911	0.00151373	0.0166957	301.052	327.717	378.007	222.58	320.213	291.051	279.42	183.711	210.836
F53B6.4	-0.783903	0.00151866	0.0167342	234.407	234.409	217.504	191.645	287.898	238.132	168.576	95.4415	138.483
msp-81	-0.711482	0.00153284	0.0168765	270.028	248.063	217.504	209.753	267.334	262.632	172.04	118.061	162.6
T20H4.5	-0.404722	0.00154268	0.0169708	310.245	277.649	276.005	250.497	236.487	276.351	203.215	232.811	213.948
eef-1B.2	-0.445996	0.00154791	0.0170143	1897.09	1920.79	2238.04	1693.12	2118.1	1758.06	1841.63	1256.19	1354.48
F01G4.6	-0.245969	0.0015826	0.0173241	2916.3	2982.45	2994.06	2939.56	2831.97	2907.57	2638.33	2414.17	2452.23
Y65B4A.11	-1.17352	0.00161273	0.017596	36.7697	26.1718	46.5009	18.8627	38.1905	21.5593	19.6287	16.5505	12.4479
adsl-1	-0.434768	0.00163159	0.0177437	303.35	369.819	385.507	291.995	245.301	279.291	297.894	240.535	248.18
fipr-11	-1.60437	0.0016378	0.0177677	24.1301	32.9993	27.0005	24.1443	45.5348	24.4992	5.77314	5.51685	16.3378
ZK418.5	-0.510571	0.00163516	0.0177677	164.315	191.168	190.504	141.093	142.48	146.995	139.71	138.473	105.029
msp-64	-0.750075	0.00163963	0.0177732	130.992	167.272	154.503	166.746	179.202	160.715	108.535	69.5123	94.1371
cey-3	-0.525119	0.00166151	0.0179348	1932.71	2192.74	2463.05	1426.02	1761.17	1716.9	1800.07	1326.8	1454.85
ugt-48	-0.748311	0.0016762	0.0180374	68.9432	61.4469	58.5011	56.5881	64.6301	52.9183	48.4944	33.6528	33.4537
H18N23.2	-0.662825	0.00170388	0.0182772	167.762	137.687	132.003	104.877	146.887	116.616	110.844	85.5111	83.2452
C25H3.9	-0.327733	0.0017086	0.0183047	506.733	484.748	526.51	523.628	461.224	502.724	412.202	384.524	413.892
prp-31	-0.405467	0.00171742	0.0183771	270.028	300.407	283.505	271.623	271.74	294.971	206.678	214.605	222.506
C27D8.1	-0.863393	0.00172848	0.0184806	63.198	65.9985	61.5012	55.0791	64.6301	55.8582	36.9481	25.9292	43.5676
pas-3	-0.458289	0.00174444	0.0186363	723.904	844.326	916.518	630.769	860.755	715.377	721.643	554.995	536.037
pfd-1	-0.667792	0.00175034	0.0186546	256.239	294.718	345.007	188.627	314.337	264.591	259.791	150.058	158.71
msp-59	-0.76851	0.00175391	0.0186775	344.716	378.923	348.007	257.287	495.008	368.468	273.647	153.368	206.168
C06A12.3	-1.07784	0.00178091	0.0189499	39.0678	44.3783	39.0008	21.1262	47.0037	27.4391	19.6287	23.1708	14.7819
Y32B12C.5	-1.68926	0.00180012	0.0191085	21.832	17.0686	15.0003	12.8266	10.2821	7.83975	6.92777	5.51685	4.66795
clec-70	-1.42401	0.00185269	0.0196034	29.8754	26.1718	19.5004	40.7434	29.3773	38.2188	3.46389	11.0337	12.4479
F09G8.5	-1.79086	0.00185409	0.0196034	28.7264	15.9307	24.0005	4.52705	10.2821	0.979968	6.92777	3.31011	10.1139
Y37E3.20	-1.19512	0.00186982	0.0197383	41.3659	34.1372	43.5008	34.7074	47.0037	37.2388	28.8657	11.5854	14.0039
ugt-28	-0.842662	0.00191758	0.0201626	57.4527	51.2058	58.5011	131.284	198.297	146.015	46.1851	27.5842	22.5618
F32H2.7	-0.863043	0.00193998	0.02035	122.949	105.825	91.5018	89.0319	151.293	99.9568	57.7314	57.3752	61.4614
B0454.5	-1.45197	0.00194619	0.020383	20.683	19.3444	27.0005	8.29959	11.7509	14.6995	5.77314	9.93033	7.77992
pyc-1	-0.273975	0.00195338	0.0204105	1984.42	1828.61	1800.03	1930.79	2175.39	2013.84	1615.33	1454.79	1579.32
rrn-2.1	-1.04988	0.00195494	0.0204105	428901	304017	409523	281615	444610	264040	269179	120769	161864
R09E10.2	-2.63919	0.00197906	0.0206138	13.7886	9.10325	10.5002	4.52705	4.4066	0.979968	2.30926	1.65505	1.55598
K09E4.1	-0.863456	0.00198667	0.0206769	112.607	116.066	118.502	61.1151	101.352	91.1371	100.453	43.0314	52.1255
mrps-16	-0.543406	0.00199585	0.02074	180.401	128.583	145.503	145.62	149.824	127.396	101.607	95.9932	115.143
C25G4.3	-0.818441	0.00202344	0.0210104	56.3036	64.8606	55.5011	35.4619	49.9414	48.9984	39.2574	28.6876	34.2317
F40A3.2	-0.625733	0.00203488	0.0210798	112.607	101.274	94.5018	79.9778	96.9452	97.0169	72.7416	62.3404	66.9073
prdx-3	-0.38343	0.00203362	0.0210798	441.237	444.921	364.507	377.254	430.378	398.847	318.677	292.393	352.43
ucr-2.2	-0.435797	0.00204281	0.0211443	293.009	271.96	288.006	326.702	282.022	240.092	220.534	198.055	213.948
nas-20	-0.657048	0.00205528	0.0212251	143.632	105.825	111.002	95.068	120.447	86.2372	78.5147	63.4438	88.6911
D2092.4	-0.525586	0.00205785	0.0212353	150.526	136.549	157.503	132.039	142.48	152.875	88.9064	104.82	112.031
pfd-4	-0.577797	0.00208659	0.0214653	133.29	126.308	133.503	103.368	138.073	107.797	73.8962	90.4763	96.471
exo-3	-0.537686	0.00209111	0.0214952	227.513	275.373	318.006	215.789	179.202	232.253	217.07	163.85	186.718
marb-1	-0.550531	0.00213146	0.0218257	120.651	128.583	130.503	89.7864	123.385	104.857	81.9786	91.5797	84.0232
C09B8.4	-2.0158	0.00214311	0.0219282	17.2358	5.68953	6.00012	24.1443	27.9085	24.4992	0	3.86179	2.33398
rla-2	-0.593634	0.00214803	0.0219617	3161.05	3080.31	3631.57	2455.92	3716.23	2729.21	3045.91	1653.95	1849.29
F48E3.4	-0.447197	0.00216615	0.02213	280.369	352.751	345.007	225.598	232.081	212.653	248.245	220.674	249.736
pigv-1	-0.457684	0.00218372	0.0222583	348.163	385.75	432.008	301.049	308.462	288.111	272.492	291.841	281.633
H24K24.3	-0.523317	0.00218751	0.0222799	465.367	457.438	526.51	394.608	517.041	432.166	442.223	279.153	293.303
cdc-48.2	-0.297546	0.00221844	0.0225776	1761.5	1714.82	1866.04	1664.44	1887.49	1785.5	1594.54	1326.25	1432.28
rpoa-12	-0.770084	0.00222191	0.0225956	86.1791	85.3429	76.5015	49.043	64.6301	51.9383	55.4222	38.0663	54.4595
czw-1	-0.417874	0.00222761	0.0226364	766.419	814.741	880.517	626.996	690.367	657.559	693.932	561.063	591.274
phb-2	-0.344717	0.00223601	0.0227026	613.595	637.227	627.012	558.336	533.198	516.443	483.789	513.067	480.021
C06A1.8	-0.585437	0.00224026	0.0227129	841.108	943.324	990.019	673.775	1173.62	770.255	757.436	507.55	588.162
ife-3	-0.343183	0.00228079	0.0230537	615.893	671.364	673.513	583.989	549.356	617.38	548.448	461.76	539.927
R03D7.2	-0.917232	0.00228034	0.0230537	47.1112	52.3437	78.0015	39.9889	23.5019	56.8382	24.2472	32.5494	35.0097
taco-1	-0.636381	0.00228961	0.0231252	125.247	162.721	174.003	129.021	157.169	137.196	122.391	87.1662	90.2471
acl-2	-0.709615	0.00230773	0.0232729	109.16	114.928	91.5018	68.6602	58.7546	84.2773	63.5046	54.0651	77.0212
E03H12.5	-0.854909	0.00231685	0.0233296	90.7753	83.0671	67.5013	58.8516	107.227	91.1371	46.1851	43.0314	45.1236
hxk-2	-0.500239	0.00231632	0.0233296	242.45	277.649	319.506	225.598	267.334	215.593	244.781	168.816	184.384
syp-3	-0.910672	0.0023204	0.0233477	45.9622	53.4816	57.0011	36.2164	42.5971	34.2989	34.6389	27.0326	22.5618
T10E9.1	-0.636192	0.00232222	0.0233484	179.252	178.651	165.003	107.895	167.451	116.616	135.092	93.2347	112.031
mrpl-36	-0.686352	0.00232468	0.0233491	68.9432	100.136	91.5018	63.3787	76.381	63.698	64.6592	47.4449	52.1255
K07C5.10	-1.41488	0.00237023	0.0236349	19.5339	22.7581	24.0005	17.3537	16.1575	13.7196	10.3917	3.31011	12.4479
mboa-2	-0.534259	0.00236876	0.0236349	182.7	160.445	147.003	135.057	110.165	135.236	130.473	117.509	93.3591
D1054.11	-0.345866	0.00237669	0.0236816	1394.95	1289.25	1248.02	913.709	1048.77	1173.02	1080.73	1027.79	988.828
F37A8.1	-1.31514	0.00242456	0.0240686	18.3849	28.4476	25.5005	27.9168	30.8462	29.3991	9.23703	8.27527	11.6699
B0252.5	-0.935975	0.00242877	0.0240924	66.6451	52.3437	48.0009	46.7795	69.0367	57.8181	38.1027	18.7573	33.4537
metr-1	-0.31796	0.00245168	0.0242655	3342.6	2878.9	3267.06	2854.3	3441.55	2857.59	2581.75	2409.21	2621.83
C49C3.6	-0.534006	0.00245562	0.0242864	127.545	154.755	160.503	117.703	124.854	109.756	99.298	100.407	105.029
K11H12.8	-0.420508	0.00248691	0.0245776	342.418	310.648	343.507	288.222	373.092	275.371	270.183	232.811	244.29
xrn-2	-0.373615	0.00249781	0.0246305	440.088	426.715	451.509	364.427	387.781	361.608	400.656	308.943	315.087
C07A9.2	-0.634879	0.0025019	0.0246526	108.011	153.617	159.003	98.086	102.821	104.857	116.617	71.719	86.3571
Y66D12A.9	-0.622981	0.00252773	0.0248704	163.166	233.271	294.006	184.854	223.268	173.454	189.359	142.886	117.477
K02E11.10	-0.60191	0.00253606	0.0249155	499.839	367.544	456.009	166.746	262.927	205.793	368.326	275.291	231.842
nspd-7	-1.09332	0.0025358	0.0249155	37.9188	31.8614	37.5007	31.6893	33.7839	56.8382	16.1648	15.4472	18.6718
nuo-3	-0.479613	0.00254519	0.0249684	514.776	521.161	547.511	428.56	569.92	477.245	488.408	322.184	332.203
F39H2.3	-0.544485	0.00254336	0.0249684	127.545	151.341	124.502	117.703	120.447	112.696	103.917	95.4415	79.3552
mmaa-1	-0.439604	0.00257687	0.0252049	511.329	499.541	472.509	324.438	478.85	377.288	401.811	329.356	367.212
F56A8.3	-0.438307	0.00258395	0.0252556	475.708	523.437	525.01	430.824	537.605	502.724	463.006	318.322	350.875
cah-3	-0.538539	0.00259486	0.0253436	124.098	134.273	127.502	126.003	121.916	110.736	98.1434	93.7864	74.6873
dhs-3	-0.56968	0.00261038	0.0254383	191.892	152.479	154.503	112.422	132.198	114.656	85.4425	133.508	112.809
rps-27	-0.253956	0.00265904	0.0258379	1885.6	1909.41	2038.54	1867.41	1875.74	1945.24	1697.3	1593.27	1602.66
rrn-4.2	-1.35968	0.00271213	0.0262962	39.0678	92.1704	54.001	26.4078	51.4103	43.1186	47.3398	13.7921	14.0039
cyc-2.2	-0.909103	0.00275262	0.0265728	81.5828	95.5841	99.0019	76.9598	132.198	85.2573	53.1129	33.1011	62.2394
acly-2	-0.387396	0.00275217	0.0265728	908.902	1033.22	1165.52	799.778	759.404	890.791	837.106	757.463	781.104
vha-11	-0.393473	0.0027522	0.0265728	816.977	799.948	688.513	697.165	932.73	722.237	660.447	559.96	541.483
H04D03.5	-1.89877	0.002757	0.0265958	11.4905	15.9307	13.5003	6.79057	11.7509	7.83975	3.46389	5.51685	1.55598
mppa-1	-0.512543	0.00276086	0.0266137	162.017	157.031	184.504	139.584	145.418	109.756	138.555	105.372	112.031
nduf-2.2	-0.5037	0.00276871	0.0266508	298.754	343.648	381.007	297.276	373.092	293.011	289.812	225.639	209.28
exos-7	-0.636907	0.00277658	0.026671	136.737	168.41	187.504	135.057	148.355	118.576	131.628	89.9246	98.027
F56A11.5	-0.522552	0.00277309	0.026671	222.916	235.547	240.005	205.981	290.835	199.914	187.05	146.748	155.598
Y45F10C.4	-0.752082	0.00277681	0.026671	65.4961	98.9978	69.0013	55.8336	49.9414	47.0385	47.3398	39.1696	53.6815
rpl-36	-0.355681	0.00279361	0.0268131	1921.22	2023.2	2170.54	1858.35	2322.28	2075.57	1853.18	1436.04	1496.08
dpt-1	-0.350513	0.00279638	0.0268153	541.204	546.195	595.511	461.759	512.634	498.804	496.49	393.351	435.676
C10C5.4	-0.710598	0.00282966	0.0270615	74.6885	101.274	94.5018	76.9598	101.352	89.1771	53.1129	45.7898	66.9073
T02H6.1	-0.437454	0.00282887	0.0270615	243.599	225.305	244.505	179.573	196.828	188.154	202.06	161.644	167.268
dnj-20	-0.291319	0.00283292	0.027062	856.045	811.327	822.016	756.017	859.287	772.215	703.169	629.472	706.417
JC8.2	-0.423645	0.00290876	0.0276987	296.456	306.097	324.006	249.742	320.213	273.411	254.018	221.226	217.838
F35C11.5	-0.485873	0.00292479	0.0278212	241.301	244.65	288.006	184.1	167.451	190.114	162.803	178.194	208.502
Y54G11A.3	-0.418181	0.00292579	0.0278212	271.177	290.166	318.006	242.952	232.081	251.852	250.554	198.055	213.17
pas-2	-0.300613	0.00299077	0.028358	563.036	579.194	595.511	564.372	497.946	500.764	472.243	460.105	478.465
fgt-1	-0.403582	0.0029907	0.028358	367.697	382.336	399.008	295.013	367.216	355.729	323.296	245.5	304.973
C14B1.2	-0.664614	0.00300334	0.0284166	229.811	258.305	324.006	150.147	254.114	173.454	210.142	141.783	162.6
F35G12.12	-0.430647	0.00301177	0.0284761	321.735	326.579	382.507	263.323	302.586	288.111	266.719	262.602	234.176
F08H9.2	-0.871719	0.00302019	0.0285354	79.2847	94.4462	118.502	61.1151	95.4763	86.2372	73.8962	31.9977	56.7934
F56A4.3	-2.16782	0.00305457	0.0287229	11.4905	11.3791	13.5003	5.28155	13.2198	7.83975	2.30926	3.86179	1.55598
ugt-29	-0.773388	0.00306416	0.0287875	67.7942	60.309	45.0009	236.915	345.183	198.934	35.7935	31.9977	35.0097
mak-1	-0.408722	0.00309879	0.0290514	553.844	588.297	519.01	519.101	702.118	549.762	450.305	430.314	373.436
rad-23	-0.307578	0.00314049	0.0293185	584.869	628.124	648.012	568.144	547.887	577.201	479.171	502.033	518.921
Y47G6A.26	-0.927336	0.00318691	0.0296688	47.1112	46.6541	64.5012	33.9529	57.2858	50.9584	31.175	20.964	31.8977
his-59	-0.320305	0.00320451	0.0298118	3550.58	3661.78	3646.57	3257.21	2729.15	3541.61	3071.31	2740.77	2888.69
sesn-1	-0.575443	0.0032176	0.029871	103.415	117.204	112.502	78.4688	104.289	100.937	64.6592	81.6493	74.6873
alh-5	-1.29753	0.0032254	0.0299225	35.6207	22.7581	24.0005	30.9348	42.5971	35.2789	10.3917	15.4472	7.00193
smd-1	-0.61916	0.00323898	0.0300067	388.38	322.027	324.006	299.54	296.711	277.331	260.946	209.089	206.168
eef-1B.1	-0.54324	0.00326753	0.0302107	4686.99	4770.1	5473.61	3472.25	5317.29	3869.9	4625.44	2646.43	2980.49
mett-10	-0.656473	0.00326712	0.0302107	83.8809	100.136	103.502	59.6061	83.7254	74.4776	72.7416	56.2718	55.2375
msp-78	-0.711155	0.00327318	0.0302185	144.781	150.204	129.002	126.757	152.762	149.935	94.6795	78.8909	87.1351
ZC376.2	-0.73207	0.00328232	0.0302819	58.6018	64.8606	66.0013	49.7975	47.0037	46.0585	41.5666	38.6179	34.2317
nol-5	-0.369306	0.00330401	0.030461	1054.83	1283.56	1392.03	1133.27	1103.12	1155.38	1129.23	903.108	859.681
F09E10.1	-1.95427	0.00332681	0.0306076	11.4905	19.3444	15.0003	3.01803	5.87546	10.7797	5.77314	2.75842	3.88996
lpd-5	-0.397291	0.00334266	0.0307322	237.854	258.305	238.505	222.58	210.048	255.772	177.813	189.228	189.83
par-4	-0.427366	0.00334862	0.0307445	210.277	256.029	276.005	174.291	189.484	174.434	187.05	168.816	196.054
mcm-6	-0.37766	0.00337391	0.0309128	842.257	937.634	1000.52	724.328	685.96	786.915	807.085	645.471	691.635
clec-187	-0.992139	0.00339108	0.0310488	37.9188	32.9993	36.0007	26.4078	47.0037	34.2989	24.2472	14.8955	16.3378
snr-1	-0.401725	0.00339859	0.0310962	255.09	250.339	286.506	233.897	243.832	219.513	206.678	189.228	203.834
him-3	-0.466562	0.00343873	0.0313581	271.177	295.856	318.006	215.035	286.429	236.172	251.709	194.745	197.61
prg-1	-0.320634	0.00343899	0.0313581	906.604	1028.67	1071.02	858.63	844.598	852.573	826.714	824.217	754.652
F08F8.4	-0.541676	0.00344373	0.0313798	139.036	135.411	126.002	102.613	98.414	100.937	95.8342	93.7864	86.3571
sucl-2	-0.426282	0.00348307	0.0317167	306.797	291.304	366.007	229.37	199.766	232.253	235.544	259.292	218.616
twk-22	-1.11006	0.0034987	0.0318372	19.5339	30.7235	27.0005	22.6352	27.9085	30.379	13.8555	12.1371	10.1139
Y54F10AM.8	-0.440833	0.00350289	0.0318536	355.058	364.13	432.008	353.11	392.187	250.872	282.884	284.669	278.521
Y37E3.10	-0.596093	0.00352394	0.0320231	1175.48	1207.32	1389.03	802.796	1389.55	949.589	1108.44	644.92	746.873
egg-5	-0.555033	0.00353046	0.0320605	388.38	456.3	499.51	331.983	352.528	340.049	355.626	273.636	287.857
ZC266.1	-1.99597	0.00353479	0.0320773	11.4905	9.10325	13.5003	6.03606	11.7509	12.7396	3.46389	2.20674	3.11197
msp-19	-0.750182	0.00353998	0.0320814	156.271	166.134	133.503	112.422	232.081	153.855	96.9888	73.3741	102.695
oig-2	-0.867306	0.00357054	0.0323363	43.6641	45.5162	48.0009	36.9709	42.5971	37.2388	33.4842	19.8607	24.1178
C39H7.1	-0.703534	0.00358948	0.0324453	191.892	170.686	192.004	152.411	239.425	187.174	125.854	86.0628	130.703
C40H1.7	-1.19098	0.00359275	0.0324453	42.515	28.4476	19.5004	3.77254	4.4066	3.91987	11.5463	15.4472	12.4479
Y43F8C.22	-1.083	0.00362101	0.032616	58.6018	50.0679	70.5014	36.9709	92.5386	43.1186	47.3398	18.2056	21.7838
nlp-26	-1.78208	0.00362888	0.0326428	10.3415	17.0686	19.5004	21.8807	7.34433	12.7396	0	6.06853	6.22394
ddo-2	-0.608848	0.00363969	0.0326959	137.886	117.204	84.0016	140.338	177.733	171.494	75.0508	82.201	66.1293
T10G3.3	-0.814754	0.00364488	0.0327204	40.2169	73.9639	55.5011	33.9529	45.5348	41.1587	36.9481	30.3427	30.3417
cyn-1	-0.486459	0.0037134	0.0332481	159.719	210.513	169.503	186.363	146.887	180.314	124.7	123.577	137.705
mct-4	-0.377525	0.00371365	0.0332481	272.326	311.786	309.006	260.305	248.238	273.411	230.926	226.742	229.508
C32E8.4	-0.925207	0.00372306	0.03331	76.9866	45.5162	63.0012	43.7615	70.5056	85.2573	38.1027	25.9292	35.0097
age-1	-0.40962	0.0037333	0.0333345	374.592	456.3	459.009	334.247	409.814	367.488	377.563	299.013	298.749
nspc-4	-1.55357	0.00374106	0.0333814	10.3415	18.2065	15.0003	18.1082	24.9707	14.6995	4.61851	6.62022	3.11197
pgl-3	-0.49517	0.00375392	0.0334513	796.294	980.875	1060.52	666.985	750.59	714.397	800.157	547.271	669.851
Y47A7.1	-0.401867	0.0037889	0.0337179	229.811	254.891	271.505	241.443	243.832	259.692	206.678	177.091	190.608
Y39G10AR.8	-0.310327	0.00380294	0.0338203	644.619	762.397	769.515	654.913	727.089	650.699	621.19	552.236	584.272
arc-1	-0.622431	0.00381784	0.0338624	94.2224	95.5841	79.5015	67.1512	83.7254	82.3174	65.8138	59.582	51.3475
pfkb-1.1	-0.449998	0.00381781	0.0338624	412.51	392.578	426.008	316.893	417.158	383.168	364.863	260.395	281.633
his-62	-0.468197	0.00382849	0.0338891	3503.47	4087.36	4288.58	2902.59	3739.73	3343.65	3550.48	2496.37	2545.59
Y23H5B.6	-0.429736	0.00382701	0.0338891	236.705	277.649	238.505	199.19	214.454	244.012	162.803	200.813	192.164
vha-17	-0.479762	0.00384829	0.0340405	221.767	177.513	192.004	159.956	221.799	187.174	140.865	151.713	130.703
C41A3.1	-0.540691	0.00387894	0.0341994	133.29	110.377	97.5019	86.7684	95.4763	88.1972	76.2055	75.5808	84.0232
T28D6.3	-0.838113	0.00396093	0.0348531	82.7319	56.8953	78.0015	25.6533	51.4103	34.2989	42.7212	33.1011	46.6795
mmab-1	-0.618952	0.00396489	0.0348649	132.141	145.652	162.003	92.05	143.949	94.077	118.927	81.6493	88.6911
sptl-3	-0.448137	0.00399079	0.0350695	197.637	196.858	184.504	126.003	155.7	124.456	131.628	151.713	139.261
umps-1	-0.372486	0.00404581	0.0354594	272.326	281.063	285.005	252.006	210.048	233.233	226.307	206.882	216.282
M106.3	-0.465811	0.00404971	0.0354702	327.48	339.096	303.006	267.096	311.4	242.052	273.647	205.227	228.73
T10B5.7	-0.667673	0.00405732	0.0355136	97.6696	116.066	109.502	85.2594	124.854	116.616	81.9786	55.1685	69.2413
ugt-53	-1.92995	0.00406109	0.0355232	11.4905	13.6549	16.5003	3.77254	5.87546	11.7596	2.30926	1.65505	7.00193
pfkb-1.2	-0.467207	0.00410602	0.0358691	199.935	217.34	282.005	182.591	201.235	191.094	174.349	174.884	154.042
pas-1	-0.44075	0.0041182	0.0359284	469.963	490.437	526.51	390.835	433.315	442.946	465.315	300.668	336.871
repo-1	-0.516054	0.00419261	0.0364344	178.103	183.203	192.004	151.656	149.824	162.675	153.566	107.579	129.925
ssq-2	-1.14882	0.00422104	0.0366099	619.34	562.126	589.511	411.961	841.66	597.781	376.409	173.781	250.514
djr-1.1	-0.481469	0.00423484	0.0366818	158.569	172.962	195.004	138.075	163.044	164.635	136.246	113.095	129.147
M04C9.4	-1.73794	0.00425829	0.0368488	10.3415	13.6549	15.0003	9.05409	11.7509	3.91987	4.61851	2.75842	4.66795
Y24D9A.8	-0.349534	0.00427244	0.0369354	552.695	435.818	462.009	470.813	406.876	434.126	370.636	394.455	372.658
ZK813.2	-0.542203	0.00431973	0.0372958	190.743	139.962	126.002	108.649	107.227	128.376	102.762	102.613	109.697
vha-9	-0.499955	0.00435337	0.0375292	380.337	428.991	382.507	320.666	449.473	329.269	342.925	252.12	252.847
E01G6.3	-2.01334	0.00436382	0.0375791	8.04338	11.3791	13.5003	5.28155	19.0953	10.7797	0	2.75842	4.66795
ugt-61	-0.821042	0.00437708	0.0376203	48.2603	39.8267	34.5007	40.7434	38.1905	41.1587	28.8657	21.5157	21.0058
R02F2.4	-0.487812	0.00441699	0.0379389	162.017	162.721	172.503	111.667	154.231	135.236	131.628	106.475	119.033
ipgm-1	-0.411549	0.00443015	0.0380273	1080.11	1034.36	1149.02	894.846	1182.44	897.651	974.506	688.503	796.664
pud-4	-1.83515	0.00445971	0.0382073	12.6396	13.6549	18.0003	9.8086	7.34433	9.79968	3.46389	2.75842	6.22394
kel-10	-0.68642	0.00447434	0.0383079	88.4772	88.7567	69.0013	70.1692	105.758	80.3574	51.9583	43.0314	59.9054
T01D3.6	-0.50184	0.00449109	0.038402	523.969	461.99	507.01	1331.71	1482.09	1246.52	414.512	326.597	316.643
nuo-2	-0.362128	0.00450052	0.0384579	338.971	376.647	337.507	321.42	390.718	323.39	278.265	267.567	275.409
cyp-25A2	-0.749537	0.0045065	0.0384597	83.8809	60.309	57.0011	22.6352	32.3151	29.3991	38.1027	39.1696	42.7896
hmg-12	-0.381573	0.0045267	0.0386073	924.988	962.668	1096.52	792.233	709.462	827.093	890.218	666.987	738.315
lpd-8	-0.458377	0.00453374	0.0386426	198.786	196.858	216.004	149.393	167.451	159.735	170.885	132.956	144.707
top-2	-0.332013	0.00458694	0.0390212	2192.4	2309.95	2709.05	1982.09	2081.38	1992.28	2173.01	1781.39	1777.71
C06H5.6	-0.5895	0.00459306	0.0390413	95.3715	110.377	103.502	100.35	123.385	78.3975	75.0508	62.8921	69.2413
ugt-63	-1.21648	0.00460352	0.0390873	31.0245	40.9646	27.0005	7.54508	1.46887	11.7596	11.5463	16.5505	14.0039
W09C5.8	-0.556007	0.00460714	0.0390932	1740.82	1796.75	2050.54	1400.37	2341.37	1751.2	1723.86	927.934	1155.32
ldh-1	-0.57009	0.00461383	0.0391251	580.272	538.229	606.012	350.846	660.99	414.527	480.325	305.082	380.438
oac-20	-0.819756	0.00462669	0.0392091	32.1735	40.9646	36.0007	293.504	436.253	346.909	25.4018	15.9989	22.5618
mrpl-19	-0.52697	0.00465957	0.0394627	128.694	144.514	166.503	122.985	176.264	132.296	120.081	91.5797	95.693
spe-15	-0.535317	0.00467207	0.0395434	280.369	273.097	279.005	267.096	393.656	265.571	207.833	164.402	204.612
Y62H9A.6	-0.434506	0.0046913	0.0396307	460.771	546.195	486.009	360.655	358.403	442.946	312.904	398.868	388.996
ndx-3	-0.680993	0.00471169	0.0397525	75.8376	59.1711	61.5012	44.516	39.6594	43.1186	50.8036	36.4112	38.1216
ncbp-2	-0.506949	0.00474497	0.0399826	153.973	164.996	163.503	112.422	152.762	110.736	117.772	117.509	104.251
T07F10.1	-0.505006	0.00475041	0.0400031	202.234	211.65	159.003	153.165	199.766	202.853	144.329	115.854	147.819
K07H8.10	-0.365804	0.00475485	0.0400152	2047.61	2412.36	2599.55	2129.22	2486.79	2457.76	2160.31	1602.09	1721.7
gta-1	-0.306283	0.00476289	0.0400335	811.232	719.157	721.514	684.339	759.404	741.836	550.758	614.577	652.736
cyn-3	-0.318145	0.00483116	0.0405294	376.89	358.44	372.007	373.481	343.715	347.889	303.667	305.082	279.299
alh-10	-0.67506	0.00483741	0.0405308	71.2414	55.7574	66.0013	60.3606	67.5678	71.5377	41.5666	42.4797	36.5656
mecr-1	-0.545278	0.00492726	0.04118	272.326	282.201	241.505	224.089	257.052	273.411	251.709	156.127	144.707
F42G9.1	-0.413391	0.00492507	0.04118	502.137	573.505	690.013	452.705	496.477	541.923	511.5	428.107	387.44
F38A5.2	-0.378478	0.0049444	0.0412973	256.239	260.58	259.505	228.616	237.956	260.672	189.359	185.366	222.506
C10G8.8	-0.488758	0.00500799	0.0417574	145.93	152.479	136.503	98.8405	139.542	118.576	103.917	105.372	101.139
maph-1.3	-0.443601	0.0050119	0.0417574	471.112	518.885	523.51	408.943	358.403	413.547	432.986	324.942	359.432
R102.2	-0.621103	0.00502288	0.0417962	127.545	120.618	138.003	95.068	151.293	94.077	109.69	81.0977	63.0174
Y57G7A.5	-0.973281	0.00502295	0.0417962	41.3659	46.6541	40.5008	30.1803	49.9414	40.1787	25.4018	16.5505	24.8958
clec-54	-1.64447	0.00508132	0.0422292	22.9811	12.517	13.5003	9.05409	5.87546	4.89984	4.61851	5.51685	5.44595
myo-1	-0.361907	0.00516076	0.0428092	1463.89	1250.56	1510.53	1930.79	2129.86	1476.81	1155.78	1040.48	1092.3
sams-1	-0.286794	0.00516685	0.042824	1615.57	1612.41	1432.53	928.045	888.664	826.113	1175.41	1337.84	1304.69
cpg-2	-0.392801	0.00516909	0.042824	3655.14	3832.47	4236.08	2922.96	3165.41	3469.09	3267.6	2749.6	2914.36
cdk-1	-0.354565	0.00522087	0.0431734	527.416	584.884	592.511	442.142	493.539	462.545	495.336	395.558	447.346
pas-7	-0.334073	0.00530109	0.0437293	456.174	484.748	544.51	442.896	439.191	444.906	401.811	395.006	379.66
M28.9	-0.676126	0.0053045	0.0437293	79.2847	79.6534	69.0013	75.4508	85.1942	97.9968	35.7935	51.3067	53.6815
pbs-5	-0.523097	0.00530134	0.0437293	907.753	927.393	1065.02	744.699	1144.25	782.015	887.909	542.858	592.83
rps-2	-0.487549	0.0053333	0.0438852	9923.23	10065.9	11646.2	8318.45	12046.2	8847.16	10004.9	5873.79	6691.51
rme-2	-0.446875	0.00537905	0.0441391	2616.4	2976.76	3343.56	2260.51	2267.93	2519.5	2433.96	1903.31	2221.17
ssp-34	-0.820801	0.00538072	0.0441391	58.6018	88.7567	78.0015	58.0971	102.821	95.0569	42.7212	34.2045	51.3475
M03B6.1	-1.56483	0.00541974	0.0444319	16.0868	25.0339	10.5002	6.03606	5.87546	5.87981	2.30926	9.37864	4.66795
K07C11.11	-1.01619	0.00549784	0.0449615	39.0678	32.9993	28.5005	21.8807	26.4396	19.5994	20.7833	12.6888	17.8938
fat-3	-0.417273	0.00553661	0.0452002	460.771	441.507	339.007	464.022	401	422.366	277.111	332.114	319.755
C08F8.6	-0.818816	0.00553721	0.0452002	43.6641	48.93	55.5011	43.0069	55.8169	57.8181	31.175	22.6191	31.1197
C24A3.2	-0.63589	0.0055867	0.0455484	149.377	183.203	153.003	110.158	173.326	128.376	146.638	76.6842	94.9151
nars-1	-0.361152	0.0055919	0.0455629	680.24	688.433	727.514	666.23	834.316	757.516	654.674	478.311	506.473
E02H1.6	-0.763676	0.00563622	0.0458127	79.2847	91.0325	87.0017	59.6061	71.9744	60.758	75.0508	39.1696	41.2336
swah-1	-0.879423	0.00563709	0.0458127	48.2603	54.6195	40.5008	33.9529	26.4396	38.2188	36.9481	22.6191	21.0058
eif-3.E	-0.304629	0.00563976	0.0458127	532.012	572.367	571.511	491.185	495.008	474.305	491.872	427.556	441.9
K08E3.5	-0.300438	0.00563753	0.0458127	697.476	736.225	774.015	663.967	690.367	770.255	599.252	614.577	576.492
Y54E10A.10	-0.416506	0.00565538	0.0459116	276.922	268.546	328.506	273.886	248.238	264.591	267.874	201.917	189.052
F02E8.4	-0.55311	0.00568697	0.0460612	250.494	281.063	271.505	178.064	195.359	213.633	180.122	187.021	179.716
C24D10.1	-1.09839	0.00568764	0.0460612	29.8754	38.6888	30.0006	19.6172	33.7839	24.4992	15.0102	9.37864	22.5618
spd-1	-0.442463	0.00569154	0.0460648	326.331	349.337	388.507	258.042	334.901	312.61	304.822	222.329	259.849
F25H8.1	-0.54704	0.00572117	0.0462377	103.415	101.274	117.002	64.8877	83.7254	65.6579	79.6694	71.719	69.2413
ssp-19	-1.58063	0.00572331	0.0462377	20.683	18.2065	19.5004	11.3176	8.8132	20.5793	4.61851	6.06853	8.55791
fbxc-45	-0.788145	0.00573098	0.0462716	58.6018	54.6195	63.0012	41.4979	42.5971	54.8782	40.412	30.8943	31.8977
sss-1	-0.747967	0.00573532	0.0462785	151.675	153.617	135.003	131.284	157.169	176.394	96.9888	70.6157	96.471
T05B11.4	-1.08215	0.00575046	0.046325	27.5773	32.9993	34.5007	18.8627	16.1575	15.6795	18.4741	10.482	17.1158
afmd-1	-1.53559	0.00577423	0.0464799	13.7886	19.3444	10.5002	9.8086	10.2821	15.6795	5.77314	4.96516	4.66795
mrps-28	-0.562377	0.00578439	0.0465055	94.2224	95.5841	99.0019	76.2053	92.5386	77.4175	79.6694	56.2718	63.0174
T02D1.8	-0.711575	0.00591674	0.047398	81.5828	59.1711	43.5008	57.3426	54.348	57.8181	40.412	41.3764	31.8977
F59C6.16	-1.35704	0.00596131	0.0476976	17.2358	18.2065	13.5003	28.6713	24.9707	31.359	3.46389	7.1719	7.77992
mboa-7	-0.79451	0.00598435	0.0478119	49.4093	37.5509	43.5008	31.6893	44.066	27.4391	20.7833	24.8258	28.7857
dap-3	-0.407401	0.00598635	0.0478119	233.258	260.58	300.006	174.291	204.172	205.793	223.998	189.228	186.718
C06A5.6	-0.363596	0.00598351	0.0478119	258.537	278.787	288.006	208.999	183.608	200.894	199.751	226.191	211.614
E01A2.2	-0.405424	0.00600396	0.0479237	568.782	611.055	700.513	502.502	600.766	552.702	577.314	431.418	415.448
lin-5	-0.343568	0.00600792	0.0479267	574.527	582.608	684.013	508.538	593.422	557.602	547.294	450.726	455.903
D1086.3	-0.7506	0.00606231	0.0483027	52.8565	52.3437	42.0008	42.2524	49.9414	45.0786	30.0203	28.6876	29.5637
ZC477.7	-0.830572	0.00612535	0.0487176	43.6641	48.93	48.0009	48.2885	71.9744	52.9183	28.8657	23.7224	27.2297
cisd-1	-0.69561	0.00613808	0.0487897	290.711	293.58	358.507	229.37	423.033	267.531	277.111	147.852	161.044
Y38C1AA.14	-0.643135	0.00617493	0.0490534	80.4338	80.7913	85.5016	58.8516	71.9744	66.6379	73.8962	39.7213	49.0135
F28F8.7	-0.720121	0.00618097	0.049072	44.8131	58.0332	58.5011	33.9529	41.1282	32.339	32.3296	32.5494	32.6757
rpn-2	-0.389847	0.00621245	0.0492926	1832.74	1874.13	2233.54	1703.68	2040.25	1770.8	1786.21	1263.36	1489.08
