# Supplementary material for: A genetic program mediates cold-warming response and promotes stress-induced phenoptosis in C. elegans
Source: eLife. 2018 Apr 17;7:e35037. doi: 10.7554/eLife.35037 (PMC5903861; doi:10.7554/eLife.35037)
Supplement: Figure 5—source data 1. [file elife-35037-fig5-data1.xlsx]

## Sheet: Up-regulated
Gene name	ctrl-1	ctrl-2	ctrl-3	cold-1	cold-2	cold-3	isy-1-1	isy-1-2	isy-1-3
F53B2.8	31.0245	18.2065	25.5005	372.727	486.195	496.844	160.493	108.682	121.367
T19D12.4	39.0678	48.93	30.0006	376.499	512.634	384.148	48.4944	49.0999	51.3475
oac-6	142.483	133.135	121.502	735.645	690.367	674.218	1021.85	1060.34	956.93
Y58A7A.3	10.3415	13.6549	16.5003	245.215	276.147	235.192	35.7935	38.0663	35.0097
nex-2	49.4093	84.205	42.0008	475.34	706.525	531.143	150.102	118.061	135.371
ZK1055.7	32.1735	40.9646	36.0007	293.504	436.253	346.909	25.4018	15.9989	22.5618
W01F3.2	122.949	119.48	121.502	435.351	519.979	417.467	176.658	174.332	174.27
sqst-1	86.1791	84.205	75.0014	341.038	361.341	313.59	257.482	250.465	242.734
T24E12.5	28.7264	25.0339	18.0003	290.486	512.634	348.869	57.7314	34.2045	23.3398
T24C4.4	62.0489	55.7574	42.0008	260.305	282.022	265.571	142.019	137.37	143.929
tep-1	126.396	120.618	88.5017	410.452	496.477	404.727	49.649	55.1685	51.3475
oac-14	176.954	166.134	132.003	536.455	678.616	514.483	447.996	438.589	397.554
lys-1	94.2224	73.9639	76.5015	429.315	308.462	371.408	92.3703	134.059	120.589
clec-4	6.89432	2.27581	4.50009	164.483	215.923	178.354	31.175	20.964	23.3398
asp-17	6.89432	15.9307	12.0002	138.075	160.106	178.354	71.587	54.0651	55.2375
tat-2	32.1735	30.7235	37.5007	185.609	199.766	202.853	36.9481	35.8595	24.8958
T28H10.3	375.741	329.993	298.506	811.85	888.664	815.334	905.229	801.046	880.687
ipla-2	13.7886	5.68953	6.00012	123.739	242.363	122.496	272.492	242.19	228.73
C08F11.13	689.432	625.848	658.513	2018.31	2107.82	1953.08	1486.01	1448.72	1312.47
catp-3	140.185	119.48	108.002	463.268	606.642	423.346	160.493	125.784	132.259
K10D11.5	86.1791	91.0325	61.5012	282.94	373.092	279.291	45.0305	47.9966	40.4556
ifo-1	32.1735	25.0339	33.0006	451.196	650.708	431.186	87.7518	68.4089	63.7954
faah-2	16.0868	15.9307	16.5003	101.859	152.762	134.256	177.813	196.951	168.046
tag-234	64.347	92.1704	84.0016	249.742	251.176	251.852	145.483	156.678	150.93
K03H1.5	35.6207	44.3783	30.0006	167.501	214.454	190.114	53.1129	35.3078	34.2317
lys-3	179.252	157.031	138.003	467.795	738.84	514.483	838.26	685.744	667.517
C52A10.1	86.1791	78.5155	93.0018	261.06	255.583	339.069	131.628	147.852	123.701
Y47H10A.5	34.4716	27.3097	34.5007	151.656	168.92	130.336	60.0407	63.4438	59.9054
sma-1	129.843	97.8599	73.5014	346.319	370.154	378.268	176.658	188.676	177.382
C17H12.8	67.7942	60.309	45.0009	236.915	345.183	198.934	35.7935	31.9977	35.0097
gem-4	22.9811	31.8614	31.5006	173.537	132.198	136.216	84.2879	116.405	110.475
F35E12.9	389.529	442.645	451.509	888.056	1139.84	849.633	372.945	398.868	380.438
cpr-3	20.683	31.8614	21.0004	141.847	170.388	133.276	11.5463	24.2741	25.6737
F35E12.10	145.93	135.411	129.002	387.063	309.931	311.63	236.699	269.222	240.4
F53A9.1	152.824	172.962	147.003	391.59	440.66	519.383	513.81	434.176	418.56
clc-1	24.1301	17.0686	13.5003	111.667	98.414	113.676	38.1027	45.7898	48.2355
atg-2	70.0923	68.2744	73.5014	196.172	192.421	183.254	152.411	159.989	152.486
F17C11.11	6.89432	3.41372	1.50003	61.1151	141.011	88.1972	111.999	106.475	90.2471
F37C4.5	523.969	461.99	507.01	1331.71	1482.09	1246.52	414.512	326.597	316.643
K11H12.4	78.1357	81.9292	69.0013	196.927	317.275	242.052	157.029	142.886	127.591
icl-1	12.6396	9.10325	9.00017	76.9598	138.073	95.0569	337.151	186.469	307.307
F33H12.7	1756.9	1643.14	1752.03	3123.66	3794.08	2886.99	3304.55	2850.56	2908.14
dpy-18	64.347	58.0332	61.5012	199.945	251.176	202.853	118.927	81.6493	65.3514
lec-11	12.6396	5.68953	4.50009	88.2774	108.696	97.0169	16.1648	8.82696	10.8919
F08B12.4	55.1546	68.2744	28.5005	254.269	207.11	246.952	262.101	319.977	267.629
clec-41	13.7886	10.2412	21.0004	107.14	220.33	123.476	26.5565	14.3438	21.0058
tth-1	10.3415	15.9307	19.5004	100.35	101.352	95.0569	105.071	71.719	63.7954
lec-10	9.19243	12.517	6.00012	91.2954	91.0697	60.758	36.9481	33.6528	41.2336
C10C5.2	22.9811	25.0339	30.0006	96.577	126.322	136.216	432.986	388.386	338.427
zip-2	133.29	117.204	117.002	305.576	254.114	298.89	109.69	123.026	119.811
F08G2.5	57.4527	87.6188	64.5012	213.526	202.704	188.154	125.854	152.817	157.154
lgg-1	11.4905	14.7928	9.00017	80.7323	94.0074	78.3975	25.4018	28.1359	21.0058
K02D7.1	24.1301	27.3097	16.5003	98.086	123.385	85.2573	122.391	102.613	101.917
M02H5.8	64.347	68.2744	82.5016	193.909	198.297	182.274	87.7518	88.2696	82.4672
alx-1	392.976	382.336	345.007	654.158	756.466	679.118	593.479	614.025	636.398
B0507.2	91.9243	65.9985	63.0012	177.309	280.553	226.373	287.502	223.432	280.855
cnc-4	492.944	413.06	460.509	867.684	896.008	957.429	758.591	691.813	744.539
C14B1.3	45.9622	40.9646	34.5007	208.999	163.044	169.535	64.6592	67.8572	56.0154
ifd-2	20.683	19.3444	16.5003	136.566	91.0697	125.436	95.8342	82.201	56.0154
F52E4.5	70.0923	73.9639	75.0014	169.01	255.583	205.793	102.762	79.4426	90.2471
ZK6.11	1024.96	760.121	693.013	1993.41	1787.61	1668.89	1382.09	1423.35	1279.8
best-5	130.992	122.894	111.002	252.006	323.151	273.411	160.493	151.713	154.042
abt-4	6.89432	10.2412	4.50009	67.9057	60.2235	83.2973	81.9786	89.3729	85.5791
lec-8	224.066	228.719	210.004	390.835	497.946	432.166	317.523	310.047	312.753
M60.4	27.5773	29.5856	21.0004	102.613	88.132	126.416	58.886	86.6145	77.7992
ZK970.7	217.171	164.996	187.504	413.47	490.601	350.829	554.222	454.588	468.351
C29F9.4	247.047	258.305	253.505	560.599	722.682	573.282	753.972	675.262	579.604
W09G12.7	44.8131	40.9646	36.0007	126.757	116.04	120.536	139.71	151.162	132.259
skr-3	1.14905	6.82744	1.50003	55.0791	85.1942	73.4976	5.77314	3.86179	3.88996
ttr-45	544.652	535.954	531.01	1109.88	2031.44	1328.84	693.932	557.753	536.037
lys-2	17.2358	17.0686	36.0007	99.595	138.073	130.336	19.6287	20.964	9.33591
F54D1.6	0	7.96534	4.50009	67.9057	61.6924	68.5978	5.77314	8.82696	5.44595
E01G6.1	204.532	175.238	166.503	491.185	452.411	365.528	292.121	365.767	286.301
lec-6	13.7886	30.7235	7.50014	86.0139	117.509	88.1972	47.3398	35.8595	40.4556
clec-67	80.4338	83.0671	61.5012	307.085	211.517	260.672	211.297	290.186	211.614
rhi-1	5.74527	3.41372	10.5002	52.8155	61.6924	61.738	21.9379	27.0326	23.3398
C08E8.4	427.448	487.024	381.007	771.107	857.818	763.395	542.675	651.54	642.622
cebp-1	196.488	196.858	225.004	406.68	398.063	362.588	266.719	269.774	281.633
plc-2	9.19243	7.96534	7.50014	73.1873	73.4433	68.5978	18.4741	20.4123	20.2278
dod-19	25.2792	3.41372	7.50014	107.14	64.6301	114.656	49.649	70.064	49.0135
ZK1055.6	341.269	319.752	307.506	587.762	621.33	571.322	479.171	570.994	492.469
swt-6	45.9622	47.792	54.001	134.302	157.169	140.135	68.1231	91.028	73.1313
ttr-26	6.89432	7.96534	7.50014	51.3065	67.5678	78.3975	64.6592	45.7898	60.6834
C34D10.2	29.8754	31.8614	31.5006	100.35	102.821	128.376	58.886	52.4101	80.9112
soc-2	49.4093	25.0339	33.0006	147.884	108.696	113.676	58.886	70.6157	59.9054
C50F7.5	14.9377	17.0686	13.5003	91.2954	64.6301	72.5177	36.9481	66.7539	49.7915
C29F9.3	395.275	326.579	303.006	740.172	925.386	687.938	1029.93	1239.64	1186.44
T02C5.1	57.4527	52.3437	45.0009	142.602	133.667	163.655	85.4425	61.7887	69.2413
cbp-2	2.29811	1.13791	1.50003	55.8336	66.099	52.9183	49.649	50.2033	56.0154
tsp-1	247.047	208.237	210.004	407.434	418.627	411.587	331.378	309.495	343.873
F55G11.8	95.3715	85.3429	85.5016	209.753	212.986	197.954	335.997	374.594	343.095
ZK896.5	67.7942	58.0332	49.501	215.035	129.26	169.535	100.453	130.749	120.589
gpa-17	19.5339	7.96534	7.50014	76.2053	70.5056	59.7781	138.555	110.889	168.046
ptr-1	18.3849	18.2065	21.0004	78.4688	71.9744	83.2973	60.0407	67.3055	70.7973
itx-1	883.623	796.534	732.014	1363.4	2035.85	1460.15	1099.21	817.597	971.712
T24B8.4	5.74527	6.82744	4.50009	125.248	186.546	158.755	39.2574	19.309	23.3398
tba-7	97.6696	96.722	61.5012	218.053	235.019	177.374	245.936	225.087	203.834
tts-1	119.502	138.825	111.002	232.388	327.557	316.53	263.255	246.051	227.174
ttr-51	156.271	185.479	129.002	310.857	323.151	309.67	197.441	198.055	203.834
irg-1	104.564	129.721	96.0018	568.144	552.294	533.103	424.903	393.351	386.662
ZC443.3	212.575	164.996	189.004	403.662	311.4	352.789	426.058	501.481	495.581
T26H5.9	42.515	37.5509	57.0011	150.902	110.165	122.496	132.782	98.7516	104.251
F54D5.4	410.212	367.544	309.006	760.544	671.272	741.836	579.623	755.256	693.191
W02A2.9	14.9377	19.3444	7.50014	67.9057	48.4726	53.8983	140.865	134.611	126.035
2017-06-01	22.9811	32.9993	31.5006	91.2954	105.758	79.3774	54.2675	70.064	56.7934
K08D8.6	3.44716	9.10325	4.50009	36.9709	71.9744	42.1386	155.875	120.267	132.259
clec-66	57.4527	51.2058	58.5011	131.284	198.297	146.015	46.1851	27.5842	22.5618
efhd-1	45.9622	54.6195	40.5008	125.248	138.073	102.897	168.576	119.164	128.369
tbb-6	62.0489	60.309	57.0011	132.039	160.106	129.356	55.4222	76.6842	68.4633
dlg-1	39.0678	36.413	25.5005	101.859	95.4763	86.2372	50.8036	56.8235	62.2394
C01A2.4	4371	4583.48	4869.09	6517.44	6811.13	6474.65	5066.51	4417.34	4441.56
nhx-6	98.8186	97.8599	63.0012	255.024	220.33	236.172	707.787	859.525	746.095
C18A11.1	114.905	89.8946	85.5016	231.634	201.235	232.253	96.9888	111.992	109.697
hsp-43	26.4282	25.0339	19.5004	73.1873	86.6631	74.4776	66.9684	91.028	83.2452
F35B3.4	28.7264	39.8267	37.5007	95.068	101.352	99.9568	41.5666	50.755	38.1216
F20D1.3	4.59622	4.55162	1.50003	40.7434	45.5348	32.339	68.1231	62.3404	56.7934
dod-22	19.5339	14.7928	24.0005	58.0971	127.791	58.7981	32.3296	30.3427	39.6776
nmy-1	37.9188	35.2751	31.5006	95.068	101.352	76.4375	107.38	127.991	132.259
Y46D2A.2	20.683	19.3444	19.5004	85.2594	61.6924	61.738	21.9379	21.5157	22.5618
F21G4.1	11.4905	11.3791	4.50009	45.2705	64.6301	48.9984	15.0102	28.6876	15.5598
F54E2.1	64.347	64.8606	66.0013	182.591	126.322	170.515	118.927	175.987	169.602
T03D8.6	54.0055	55.7574	51.001	114.685	121.916	133.276	30.0203	41.928	42.0116
fbxa-60	26.4282	42.1025	27.0005	95.068	104.289	74.4776	46.1851	43.0314	54.4595
tsp-2	120.651	86.4808	57.0011	234.652	217.392	177.374	150.102	125.232	101.139
nhr-112	102.266	80.7913	76.5015	157.692	208.579	170.515	137.401	148.403	121.367
snb-1	2.29811	5.68953	7.50014	55.8336	48.4726	21.5593	13.8555	24.8258	21.0058
F53A9.8	17.2358	17.0686	21.0004	64.1332	45.5348	68.5978	56.5768	62.3404	67.6853
F55B11.4	312.543	298.131	267.005	456.477	549.356	442.946	487.253	455.692	483.911
fmo-1	1.14905	1.13791	9.00017	33.1983	64.6301	37.2388	1.15463	7.72359	7.00193
F44G3.10	20.683	12.517	25.5005	70.9237	57.2858	61.738	53.1129	72.8224	76.2432
epg-9	8.04338	2.27581	0	22.6352	38.1905	38.2188	66.9684	71.719	63.7954
gst-22	5.74527	10.2412	4.50009	39.9889	39.6594	42.1386	20.7833	28.1359	21.7838
fkh-7	4.59622	7.96534	3.00006	42.2524	41.1282	34.2989	13.8555	28.1359	14.0039
nlp-29	16.0868	11.3791	12.0002	56.5881	47.0037	45.0786	49.649	36.4112	35.0097
vhp-1	39.0678	48.93	33.0006	93.559	92.5386	109.756	65.8138	81.0977	63.0174
Y53H1B.2	19.5339	26.1718	16.5003	58.0971	71.9744	67.6178	30.0203	28.1359	24.8958
F42G2.2	280.369	237.822	249.005	409.698	540.543	436.086	497.645	374.042	350.097
C34H4.2	4.59622	6.82744	12.0002	35.4619	55.8169	40.1787	9.23703	9.37864	14.0039
cex-1	59.7508	55.7574	57.0011	132.793	124.854	113.676	115.463	109.785	104.251
fos-1	40.2169	30.7235	42.0008	91.2954	121.916	84.2773	129.318	110.889	96.471
acn-1	65.4961	68.2744	42.0008	181.082	168.92	100.937	400.656	471.69	440.344
tos-1	18.3849	23.896	31.5006	57.3426	98.414	73.4976	38.1027	33.1011	36.5656
Y17G7B.8	380.337	383.474	294.006	557.581	869.569	676.178	779.374	720.5	663.627
C05B5.8	132.141	136.549	160.503	236.161	251.176	273.411	197.441	176.539	155.598
mlt-8	20.683	35.2751	30.0006	82.9959	113.103	59.7781	46.1851	40.273	46.6795
F56D5.6	9.19243	4.55162	9.00017	33.9529	60.2235	35.2789	21.9379	21.5157	21.0058
Y37H2A.14	40.2169	28.4476	30.0006	79.9778	126.322	74.4776	140.865	116.405	109.697
nmur-4	5.74527	6.82744	4.50009	24.8988	38.1905	43.1186	114.308	82.201	76.2432
ptr-8	183.849	164.996	130.503	276.15	312.868	310.65	227.462	227.294	220.95
B0024.4	3.44716	4.55162	6.00012	30.1803	33.7839	36.2588	17.3194	12.6888	14.0039
tag-120	9.19243	6.82744	10.5002	32.4438	41.1282	51.9383	21.9379	17.6539	14.0039
adm-2	31.0245	28.4476	31.5006	93.559	70.5056	74.4776	62.3499	94.8898	67.6853
C06B3.6	41.3659	32.9993	33.0006	104.122	67.5678	98.9768	102.762	124.129	107.363
C44F1.1	13.7886	20.4823	34.5007	86.0139	70.5056	77.4175	39.2574	51.3067	49.0135
R02E4.3	42.515	35.2751	48.0009	101.104	99.8829	90.1571	61.1953	80.546	90.2471
cyp-13A5	3.44716	2.27581	7.50014	30.1803	38.1905	42.1386	4.61851	1.65505	3.88996
F40F12.7	20.683	20.4823	15.0003	63.3787	69.0367	45.0786	72.7416	68.4089	77.0212
F21A3.11	281.518	261.718	318.006	430.824	467.099	443.926	293.276	286.876	291.747
C25H3.10	241.301	241.236	255.005	359.9	414.22	400.807	287.502	288.531	255.181
H24G06.1	205.681	175.238	186.004	298.785	343.715	315.55	401.811	401.075	329.091
C49C3.9	31.0245	34.1372	40.5008	86.0139	88.132	80.3574	51.9583	63.4438	66.1293
crm-1	3.44716	1.13791	3.00006	34.7074	32.3151	20.5793	6.92777	5.51685	7.00193
F58F9.3	0	0	0	11.3176	11.7509	33.3189	27.7111	28.1359	35.7876
dct-3	51.7074	51.2058	39.0008	96.577	174.795	97.0169	77.3601	61.7887	72.3533
C49G7.12	259.686	307.235	273.005	427.806	434.784	457.645	228.616	258.74	248.958
pqn-44	5.74527	6.82744	7.50014	37.7254	26.4396	40.1787	32.3296	22.6191	38.8996
ZK896.4	10.3415	9.10325	7.50014	47.534	41.1282	36.2588	10.3917	11.0337	7.77992
Y41C4A.11	267.73	279.925	253.505	376.499	450.942	404.727	315.214	297.91	316.643
kreg-1	40.2169	44.3783	33.0006	79.9778	121.916	93.097	76.2055	52.4101	54.4595
abhd-5.1	130.992	103.549	96.0018	189.381	246.769	199.914	177.813	159.437	178.16
unc-13	51.7074	58.0332	57.0011	114.685	121.916	110.736	94.6795	81.0977	79.3552
Y54G2A.52	97.6696	83.0671	88.5017	136.566	223.268	193.054	49.649	53.5134	51.3475
C25F9.11	525.118	568.953	588.011	820.905	829.909	784.955	736.653	577.614	666.739
clec-65	162.017	228.719	159.003	275.395	401	339.069	196.287	203.02	196.054
C18H7.11	171.209	144.514	130.503	236.161	243.832	257.732	183.586	172.677	187.496
F10G8.8	158.569	149.066	172.503	261.06	279.085	234.212	279.42	294.6	262.183
egal-1	4.59622	2.27581	0	30.9348	16.1575	23.5192	32.3296	23.7224	29.5637
C29F9.2	1901.68	1893.48	1759.53	2419.71	2945.08	2527.34	2521.71	2048.96	2302.08
F53A9.7	51.7074	42.1025	31.5006	105.631	92.5386	97.0169	62.3499	50.755	50.5695
cpi-1	5.74527	2.27581	6.00012	23.3897	22.033	34.2989	42.7212	60.6853	52.1255
clec-45	20.683	12.517	28.5005	58.8516	55.8169	52.9183	49.649	46.3415	37.3436
C04G6.5	16.0868	11.3791	16.5003	70.1692	58.7546	45.0786	10.3917	21.5157	9.33591
mth-1	5.74527	3.41372	3.00006	36.9709	22.033	30.379	13.8555	9.37864	12.4479
tps-1	86.1791	117.204	99.0019	242.197	179.202	234.212	250.554	382.318	305.751
C49G7.7	239.003	253.753	223.504	360.655	471.506	345.929	304.822	264.809	242.734
cpna-2	111.458	95.5841	90.0017	166.746	189.484	168.555	183.586	145.645	140.817
ogt-1	26.4282	46.6541	22.5004	71.6782	165.982	70.5577	19.6287	21.5157	24.1178
pitr-3	27.5773	30.7235	30.0006	75.4508	85.1942	77.4175	45.0305	101.51	79.3552
T23G11.7	1.14905	1.13791	0	31.6893	20.5641	28.4191	36.9481	41.928	33.4537
C41G7.8	6.89432	1.13791	3.00006	27.1623	35.2528	31.359	36.9481	26.4809	19.4498
fbxa-98	127.545	108.101	118.502	186.363	208.579	193.054	177.813	172.677	169.602
Y22D7AL.15	8.04338	13.6549	13.5003	64.8877	26.4396	45.0786	43.8759	67.3055	48.2355
ttr-33	288.413	258.305	255.005	405.925	462.693	379.248	322.141	299.013	349.319
F40F8.5	242.45	205.961	219.004	320.666	362.81	339.069	308.286	261.499	281.633
lrp-1	188.445	163.858	156.003	276.15	284.96	270.471	205.524	165.505	188.274
nit-1	4.59622	6.82744	12.0002	32.4438	29.3773	33.3189	32.3296	38.0663	28.7857
ech-9	51.7074	42.1025	43.5008	93.559	102.821	93.097	106.226	76.1325	86.3571
fbxa-158	2.29811	1.13791	1.50003	13.5811	22.033	28.4191	51.9583	34.7561	36.5656
T22B7.3	45.9622	53.4816	45.0009	89.0319	117.509	95.0569	61.1953	91.5797	84.0232
let-522	157.42	108.101	112.502	196.927	264.396	229.313	187.05	151.162	137.705
fbxa-4	94.2224	109.239	96.0018	170.519	182.139	166.595	155.875	135.163	119.811
sup-26	106.862	98.9978	103.502	168.255	196.828	187.174	142.019	98.1999	101.139
K05B2.4	337.822	298.131	306.006	476.094	539.074	420.406	342.925	273.084	336.871
tag-343	130.992	104.687	75.0014	175.8	227.674	169.535	168.576	134.611	144.707
ugt-13	35.6207	30.7235	28.5005	52.8155	83.7254	101.917	61.1953	65.6505	49.0135
spc-1	3.44716	3.41372	3.00006	19.6172	36.7216	22.5393	10.3917	9.37864	6.22394
pqn-92	27.5773	27.3097	31.5006	62.6241	63.1612	74.4776	66.9684	81.6493	59.9054
F53A9.6	25.2792	23.896	30.0006	70.1692	58.7546	66.6379	60.0407	38.0663	46.6795
ceh-37	75.8376	72.826	72.0014	123.739	171.857	119.556	84.2879	86.6145	75.4652
nhr-180	33.3226	32.9993	31.5006	77.7143	83.7254	65.6579	35.7935	49.0999	37.3436
W05H7.1	139.036	120.618	129.002	259.551	233.55	168.555	129.318	114.199	112.031
aqp-2	291.86	340.234	366.007	501.748	534.667	473.325	421.439	384.524	437.232
mua-3	2.29811	2.27581	1.50003	16.5992	27.9085	29.3991	1.15463	4.96516	9.33591
cld-9	2.29811	3.41372	0	18.1082	32.3151	25.4792	1.15463	4.96516	8.55791
F45D3.4	29.8754	27.3097	25.5005	58.8516	69.0367	69.5778	26.5565	21.5157	25.6737
Y41G9A.10	51.7074	42.1025	49.501	87.5229	107.227	103.877	53.1129	69.5123	66.9073
F14B8.5	122.949	168.41	91.5018	258.042	204.172	233.233	277.111	387.834	370.324
dmd-6	40.2169	36.413	28.5005	78.4688	60.2235	87.2172	54.2675	59.582	56.7934
kvs-5	4.59622	3.41372	4.50009	24.8988	24.9707	32.339	2.30926	2.75842	8.55791
H03A11.2	18.3849	13.6549	6.00012	38.4799	58.7546	40.1787	17.3194	17.1022	31.1197
flp-9	156.271	186.617	171.003	248.233	403.938	280.271	323.296	241.638	252.847
K04H4.2	9.19243	7.96534	9.00017	46.025	24.9707	28.4191	28.8657	30.8943	25.6737
abhd-14	25.2792	37.5509	18.0003	58.0971	69.0367	60.758	168.576	140.128	147.041
cgt-1	11.4905	22.7581	15.0003	52.8155	63.1612	37.2388	25.4018	45.7898	45.9015
pqn-89	29.8754	38.6888	36.0007	69.4147	79.3188	95.0569	66.9684	45.2382	63.7954
Y38C1AA.6	28.7264	19.3444	18.0003	50.552	61.6924	53.8983	51.9583	56.8235	67.6853
Y39G10AR.11	128.694	113.791	118.502	232.388	192.421	195.014	199.751	261.499	223.284
C16D9.4	1.14905	2.27581	3.00006	22.6352	17.6264	30.379	2.30926	3.31011	7.77992
C28G1.5	13.7886	14.7928	9.00017	41.4979	39.6594	46.0585	8.0824	19.8607	14.7819
ilys-4	221.767	207.099	202.504	344.81	286.429	303.79	279.42	321.081	281.633
Y60A3A.8	25.2792	34.1372	31.5006	64.1332	79.3188	67.6178	90.061	63.9954	59.1274
skr-4	6.89432	14.7928	1.50003	34.7074	45.5348	23.5192	24.2472	19.8607	18.6718
fbxa-105	37.9188	37.5509	27.0005	66.3967	91.0697	81.3374	19.6287	35.8595	22.5618
B0393.5	27.5773	29.5856	28.5005	52.061	98.414	59.7781	50.8036	57.3752	60.6834
nlp-31	340.12	283.339	337.507	497.221	678.616	495.864	473.398	329.908	257.515
K01F9.2	112.607	102.412	100.502	184.854	186.546	160.715	212.452	269.774	188.274
lon-8	27.5773	17.0686	12.0002	57.3426	48.4726	51.9383	23.0926	27.5842	15.5598
ptr-4	81.5828	67.1364	87.0017	132.039	195.359	139.156	204.369	152.265	131.481
Y36E3A.2	4.59622	10.2412	4.50009	31.6893	13.2198	29.3991	117.772	161.644	164.934
ccg-1	10.3415	4.55162	1.50003	27.9168	19.0953	29.3991	17.3194	19.309	17.8938
F40H7.12	81.5828	52.3437	49.501	101.859	120.447	118.576	124.7	106.475	120.589
dct-1	224.066	193.444	238.505	316.139	342.246	334.169	236.699	255.982	250.514
sma-5	60.8999	62.5848	49.501	86.0139	127.791	126.416	50.8036	47.9966	42.7896
nhr-50	2.29811	3.41372	4.50009	38.4799	23.5019	22.5393	111.999	258.188	190.608
F09F7.5	1427.13	1520.24	1401.03	1859.11	2530.86	1882.52	1063.41	869.455	883.021
F48E3.8	5.74527	6.82744	4.50009	21.1262	24.9707	31.359	10.3917	9.93033	15.5598
	16.0868	18.2065	10.5002	47.534	42.5971	37.2388	18.4741	28.6876	24.1178
	20.683	18.2065	15.0003	38.4799	60.2235	47.0385	28.8657	31.9977	33.4537
	28.7264	21.6202	22.5004	79.2233	51.4103	60.758	33.4842	81.6493	60.6834
	6.89432	2.27581	12.0002	37.7254	24.9707	33.3189	3.46389	9.93033	4.66795
	74.6885	68.2744	82.5016	119.967	138.073	130.336	109.69	126.888	142.373
	36.7697	29.5856	31.5006	58.8516	76.381	78.3975	111.999	112.544	101.139
	8.04338	7.96534	13.5003	27.9168	35.2528	29.3991	28.8657	30.8943	21.7838
	14.9377	6.82744	4.50009	25.6533	24.9707	54.8782	31.175	16.5505	31.8977
	12.6396	9.10325	9.00017	35.4619	30.8462	30.379	36.9481	30.8943	31.1197
	114.905	142.238	135.003	217.298	271.74	227.353	159.339	140.68	154.82
	33.3226	22.7581	30.0006	88.2774	55.8169	52.9183	62.3499	104.268	82.4672
	109.16	111.515	117.002	172.782	165.982	191.094	151.256	152.265	142.373
	28.7264	19.3444	16.5003	47.534	66.099	60.758	23.0926	22.0674	17.1158
	407.914	442.645	469.509	597.57	558.169	596.801	532.284	545.065	515.809
	28.7264	29.5856	19.5004	68.6602	69.0367	47.0385	57.7314	59.582	73.1313
	19.5339	9.10325	4.50009	33.1983	38.1905	35.2789	51.9583	52.9617	41.2336
	173.507	176.375	126.002	274.641	255.583	221.473	235.544	285.773	242.734
	623.936	537.092	634.512	859.384	818.158	740.856	677.767	611.818	595.164
	13.7886	11.3791	13.5003	52.8155	30.8462	34.2989	73.8962	174.332	124.479
	103.415	111.515	81.0016	145.62	179.202	168.555	153.566	139.576	147.819
	93.0734	81.9292	58.5011	115.44	151.293	139.156	111.999	106.475	112.031
	17.2358	15.9307	6.00012	41.4979	32.3151	40.1787	21.9379	30.3427	24.8958
	12.6396	11.3791	10.5002	39.9889	29.3773	30.379	28.8657	44.6865	48.2355
	0	2.27581	3.00006	14.3356	22.033	12.7396	24.2472	22.6191	26.4517
	62.0489	53.4816	48.0009	104.877	132.198	102.897	90.061	49.6516	59.1274
	800.891	823.844	889.517	1025.38	1122.21	1174.98	981.434	860.628	926.589
	1.14905	3.41372	1.50003	15.8447	36.7216	10.7797	9.23703	19.309	10.1139
	437.79	357.302	405.008	520.61	700.649	592.881	505.727	359.147	392.886
	35.6207	26.1718	30.0006	67.9057	64.6301	67.6178	55.4222	38.0663	49.7915
	9.19243	25.0339	16.5003	50.552	66.099	45.0786	20.7833	24.8258	24.1178
	105.713	96.722	106.502	210.508	141.011	170.515	178.967	223.984	212.392
	2.29811	2.27581	3.00006	20.3717	13.2198	20.5793	12.7009	26.4809	21.7838
	1038.74	721.432	876.017	1319.63	1570.22	1215.16	942.177	1191.09	1196.55
	340.12	323.165	313.506	443.651	512.634	433.146	297.894	276.394	256.737
	67.7942	43.2404	43.5008	122.23	108.696	108.777	310.595	461.76	445.79
	145.93	102.412	123.002	179.573	242.363	195.014	144.329	140.128	140.817
	0	3.41372	0	12.8266	11.7509	25.4792	8.0824	11.0337	7.00193
	3.44716	3.41372	6.00012	19.6172	23.5019	19.5994	13.8555	17.1022	10.1139
	153.973	135.411	117.002	197.681	229.143	198.934	189.359	197.503	199.166
	19.5339	29.5856	16.5003	69.4147	42.5971	51.9383	24.2472	36.9629	33.4537
	51.7074	34.1372	63.0012	96.577	116.04	80.3574	81.9786	78.8909	73.9093
	9.19243	11.3791	9.00017	26.4078	48.4726	24.4992	25.4018	28.1359	25.6737
	5.74527	7.96534	3.00006	33.1983	30.8462	12.7396	39.2574	47.9966	44.3456
	96.5205	86.4808	85.5016	172.028	143.949	132.296	190.514	178.746	183.606
	6.89432	14.7928	3.00006	28.6713	35.2528	28.4191	9.23703	10.482	10.8919
	0	7.96534	1.50003	17.3537	16.1575	21.5593	31.175	26.4809	23.3398
	54.0055	62.5848	64.5012	102.613	98.414	107.797	94.6795	111.992	103.473
	82.7319	64.8606	64.5012	127.512	110.165	111.716	100.453	84.9595	96.471
	116.054	83.0671	109.502	159.201	199.766	150.915	183.586	162.195	141.595
	5.74527	6.82744	7.50014	24.1443	27.9085	31.359	3.46389	5.51685	12.4479
	35.6207	32.9993	34.5007	66.3967	85.1942	59.7781	48.4944	40.273	42.0116
	10.3415	11.3791	6.00012	30.1803	26.4396	29.3991	16.1648	15.4472	16.3378
	1.14905	0	3.00006	15.0902	14.6887	10.7797	28.8657	27.0326	24.1178
	19.5339	19.3444	9.00017	46.7795	45.5348	32.339	18.4741	26.4809	26.4517
	228.662	232.133	228.004	338.774	324.619	342.009	316.368	239.983	269.185
	11.4905	6.82744	6.00012	21.1262	36.7216	31.359	16.1648	12.1371	11.6699
	39.0678	60.309	42.0008	78.4688	118.978	81.3374	65.8138	54.0651	56.7934
	5.74527	15.9307	15.0003	27.1623	42.5971	46.0585	18.4741	25.9292	37.3436
	194.19	200.271	207.004	290.486	280.553	278.311	239.008	220.122	236.51
	179.252	169.548	196.504	258.042	287.898	239.112	202.06	176.539	181.272
	1.14905	2.27581	0	18.1082	13.2198	13.7196	5.77314	11.5854	10.1139
	251.643	245.788	160.503	282.186	446.535	342.009	382.182	329.356	331.425
	1.14905	1.13791	0	12.0721	19.0953	9.79968	43.8759	34.7561	26.4517
	0	2.27581	0	18.1082	14.6887	12.7396	8.0824	9.93033	6.22394
	34.4716	34.1372	28.5005	65.6422	57.2858	62.718	66.9684	65.0988	71.5753
	498.689	524.575	538.51	738.663	647.77	639.919	600.407	615.129	659.737
	197.637	144.514	154.503	242.952	245.301	241.072	205.524	205.227	182.05
	31.0245	12.517	19.5004	61.1151	39.6594	47.0385	20.7833	20.964	18.6718
	103.415	117.204	114.002	163.728	207.11	163.655	175.504	150.058	176.604
	1.14905	2.27581	1.50003	12.8266	11.7509	16.6595	17.3194	13.7921	15.5598
	120.651	125.17	111.002	167.501	230.612	168.555	151.256	174.332	136.927
	1770.69	1605.59	1590.03	2061.32	2275.27	1934.46	2071.4	2021.37	2190.83
	280.369	290.166	255.005	476.094	348.121	404.727	329.069	456.243	425.562
	5.74527	9.10325	6.00012	23.3897	14.6887	27.4391	49.649	44.6865	47.4575
	63.198	84.205	58.5011	123.739	130.729	115.636	87.7518	141.783	105.029
	5.74527	12.517	12.0002	24.8988	36.7216	28.4191	38.1027	23.7224	25.6737
	1.14905	2.27581	1.50003	9.8086	20.5641	11.7596	11.5463	11.5854	13.2259
	604.402	607.642	720.014	809.587	1004.7	803.574	687.004	570.442	584.272
	389.529	428.991	501.01	574.935	591.953	630.12	391.419	418.729	414.67
	51.7074	56.8953	46.5009	97.3315	79.3188	86.2372	128.164	106.475	115.143
	321.735	268.546	231.004	377.254	436.253	377.288	335.997	268.119	303.417
	12.6396	10.2412	3.00006	24.8988	23.5019	33.3189	15.0102	28.1359	28.7857
	118.353	102.412	97.5019	159.956	180.671	147.975	122.391	140.128	115.143
	98.8186	97.8599	106.502	146.375	143.949	173.454	249.4	232.811	215.504
	1969.48	1596.48	1708.53	2265.79	2645.43	2056.95	2512.47	2323.14	2365.87
	726.202	687.295	739.514	943.135	865.162	876.092	796.694	822.562	804.444
	336.673	298.131	316.506	433.087	496.477	382.188	382.182	346.458	350.875
	4.59622	4.55162	6.00012	17.3537	24.9707	18.6194	26.5565	17.1022	13.2259
	4.59622	10.2412	15.0003	23.3897	29.3773	28.4191	161.648	142.886	172.714
	0	0	0	6.03606	8.8132	1.95994	26.5565	24.2741	24.1178
	22.9811	7.96534	7.50014	42.2524	26.4396	38.2188	31.175	41.928	47.4575
	19.5339	15.9307	25.5005	41.4979	42.5971	45.0786	35.7935	39.1696	35.7876
	5.74527	10.2412	7.50014	22.6352	26.4396	23.5192	19.6287	25.9292	22.5618
	105.713	103.549	103.502	187.872	146.887	155.815	204.369	245.5	174.27
	4.59622	20.4823	4.50009	21.8807	49.9414	28.4191	24.2472	18.2056	15.5598
	5.74527	13.6549	18.0003	32.4438	36.7216	32.339	18.4741	32.5494	28.7857
	3.44716	3.41372	1.50003	20.3717	7.34433	20.5793	8.0824	6.06853	5.44595
	10.3415	9.10325	3.00006	25.6533	30.8462	18.6194	27.7111	28.1359	25.6737
	442.386	240.098	367.507	553.809	602.235	447.846	434.14	446.313	368.768
	19.5339	11.3791	13.5003	33.9529	52.8792	31.359	24.2472	29.2393	29.5637
	365.399	434.68	408.008	494.957	687.429	514.483	393.728	337.631	378.104
	26.4282	35.2751	22.5004	52.061	64.6301	53.8983	55.4222	51.3067	45.9015
	114.905	109.239	81.0016	172.782	174.795	140.135	113.154	114.75	133.037
	1604.08	1546.41	1662.03	1880.99	1990.31	1952.1	1613.02	1479.07	1490.63
	378.039	397.129	432.008	473.076	662.459	533.103	482.635	438.038	463.683
	26.4282	28.4476	13.5003	52.8155	42.5971	48.9984	53.1129	55.1685	60.6834
	98.8186	83.0671	85.5016	144.866	132.198	132.296	105.071	124.129	132.259
	1781.03	1653.38	1888.54	2269.56	2805.53	2124.57	2892.34	2256.39	2300.52
	22.9811	23.896	31.5006	47.534	48.4726	56.8382	36.9481	34.7561	36.5656
	14.9377	14.7928	15.0003	33.1983	33.7839	40.1787	36.9481	48.5483	42.0116
	85.03	89.8946	88.5017	129.021	146.887	127.396	100.453	100.958	112.809
	1.14905	0	1.50003	14.3356	8.8132	14.6995	5.77314	7.72359	10.1139
	3.44716	2.27581	0	10.5631	19.0953	9.79968	12.7009	17.1022	16.3378
	8.04338	1.13791	4.50009	17.3537	17.6264	17.6394	13.8555	18.2056	14.0039
	18.3849	18.2065	9.00017	29.4258	33.7839	45.0786	45.0305	38.6179	35.0097
	198.786	167.272	207.004	297.276	317.275	244.012	369.481	352.527	276.187
	1506.41	1373.45	1482.03	1806.29	2071.1	1686.53	2056.39	1894.49	2158.93
	5.74527	6.82744	6.00012	16.5992	32.3151	13.7196	30.0203	45.2382	31.1197
	194.19	203.685	178.503	236.161	377.499	268.511	202.06	188.125	188.274
	78.1357	80.7913	81.0016	119.967	129.26	131.316	121.236	83.3044	87.9131
	73.5395	51.2058	49.501	140.338	73.4433	98.9768	160.493	238.328	208.502
	5.74527	5.68953	4.50009	12.8266	35.2528	15.6795	100.453	49.6516	59.1274
	27.5773	14.7928	10.5002	38.4799	32.3151	48.9984	31.175	40.273	41.2336
	47.1112	50.0679	30.0006	63.3787	101.352	79.3774	88.9064	55.1685	63.0174
	8.04338	18.2065	12.0002	27.9168	39.6594	36.2588	13.8555	27.5842	15.5598
	33.3226	35.2751	42.0008	71.6782	64.6301	64.6779	115.463	126.888	133.815
	20.683	26.1718	24.0005	54.3246	33.7839	51.9383	30.0203	33.6528	35.7876
	37.9188	85.3429	58.5011	124.494	121.916	116.616	219.379	159.437	202.278
	132.141	127.445	93.0018	189.381	167.451	171.494	199.751	200.813	213.17
	34.4716	35.2751	37.5007	75.4508	58.7546	61.738	65.8138	106.475	94.1371
	186.147	135.411	142.503	246.724	239.425	199.914	202.06	249.913	189.052
	6.89432	14.7928	12.0002	23.3897	38.1905	29.3991	43.8759	23.7224	23.3398
	49.4093	72.826	45.0009	104.877	91.0697	103.877	80.824	70.064	60.6834
	11.4905	14.7928	13.5003	42.2524	27.9085	27.4391	16.1648	30.3427	23.3398
	9.19243	13.6549	13.5003	35.4619	26.4396	28.4191	38.1027	27.5842	26.4517
	29.8754	37.5509	34.5007	60.3606	58.7546	61.738	63.5046	71.1673	66.9073
	3.44716	0	1.50003	15.0902	7.34433	12.7396	13.8555	9.93033	8.55791
	5.74527	3.41372	3.00006	15.0902	17.6264	17.6394	8.0824	11.5854	10.1139
	394.126	457.438	424.508	536.455	683.023	546.822	437.604	404.937	441.9
	311.394	232.133	267.005	361.409	486.195	382.188	518.428	337.631	378.104
	1841.93	1578.28	1633.53	2216.74	2104.88	1974.64	1268.94	1320.73	1199.66
	2.29811	4.55162	6.00012	27.9168	10.2821	16.6595	11.5463	20.964	14.0039
	89.6262	78.5155	109.502	152.411	142.48	148.955	150.102	89.3729	85.5791
	51.7074	55.7574	37.5007	73.1873	92.5386	88.1972	43.8759	43.5831	42.7896
	88.4772	109.239	102.002	132.039	202.704	167.575	121.236	76.6842	85.5791
	18.3849	19.3444	31.5006	46.025	49.9414	39.1987	64.6592	59.582	46.6795
	97.6696	96.722	94.5018	136.566	190.953	145.035	140.865	88.8213	97.249
	11.4905	2.27581	1.50003	18.1082	30.8462	16.6595	12.7009	14.8955	5.44595
	26.4282	19.3444	31.5006	58.0971	38.1905	52.9183	40.412	27.5842	29.5637
	10.3415	7.96534	7.50014	27.9168	26.4396	18.6194	8.0824	15.4472	14.0039
	1477.68	1334.76	1458.03	1764.04	2094.6	1747.28	2010.21	1501.13	1524.86
	526.267	530.264	625.512	713.01	725.62	737.916	529.974	445.761	526.701
	12.6396	4.55162	1.50003	18.8627	26.4396	17.6394	21.9379	31.9977	21.0058
	0	0	1.50003	8.29959	10.2821	7.83975	6.92777	3.31011	3.11197
	31.0245	17.0686	22.5004	49.043	45.5348	46.0585	45.0305	59.582	42.0116
	137.886	113.791	96.0018	159.956	183.608	164.635	144.329	131.853	140.039
	13.7886	13.6549	12.0002	27.9168	30.8462	34.2989	28.8657	29.2393	21.7838
	9.19243	12.517	13.5003	31.6893	26.4396	22.5393	60.0407	73.9258	59.9054
	6.89432	6.82744	16.5003	24.1443	24.9707	25.4792	38.1027	34.2045	48.2355
	10.3415	10.2412	13.5003	24.8988	38.1905	23.5192	15.0102	14.3438	21.0058
	37.9188	22.7581	39.0008	67.1512	61.6924	48.9984	65.8138	66.7539	87.1351
	63.198	47.792	45.0009	99.595	91.0697	79.3774	51.9583	86.0628	71.5753
	248.196	163.858	237.005	315.384	342.246	288.111	265.565	212.399	263.739
	35.6207	44.3783	42.0008	65.6422	67.5678	72.5177	56.5768	44.1348	53.6815
	24.1301	17.0686	18.0003	34.7074	54.348	48.0185	78.5147	51.3067	62.2394
	4.59622	2.27581	3.00006	18.8627	7.34433	14.6995	21.9379	24.8258	15.5598
	20.683	26.1718	25.5005	48.2885	38.1905	49.9784	39.2574	56.8235	62.2394
	633.129	576.918	619.512	730.364	995.891	793.774	713.56	490.999	565.6
	35.6207	35.2751	18.0003	51.3065	69.0367	50.9584	50.8036	45.7898	46.6795
	162.017	149.066	151.503	228.616	207.11	198.934	225.153	240.535	224.062
	6.89432	11.3791	9.00017	22.6352	26.4396	23.5192	17.3194	13.7921	14.7819
	1.14905	1.13791	1.50003	13.5811	8.8132	6.85978	8.0824	9.37864	7.77992
	1.14905	0	0	11.3176	4.4066	7.83975	6.92777	2.75842	7.77992
	181.551	200.271	207.004	233.897	398.063	257.732	326.76	286.876	300.305
	41.3659	31.8614	21.0004	62.6241	51.4103	58.7981	35.7935	35.8595	28.0077
	0	0	0	3.01803	8.8132	2.93991	32.3296	8.82696	28.7857
	736.544	669.089	709.514	811.096	1047.3	859.432	809.394	716.087	693.969
	21.832	38.6888	27.0005	62.6241	44.066	68.5978	71.587	65.6505	52.9035
	66.6451	54.6195	33.0006	89.7864	91.0697	82.3174	122.391	123.577	96.471
	12.6396	14.7928	21.0004	29.4258	58.7546	26.4591	49.649	33.1011	40.4556
	36.7697	26.1718	24.0005	43.7615	57.2858	63.698	49.649	69.5123	64.5734
	25.2792	9.10325	25.5005	39.9889	47.0037	42.1386	45.0305	61.237	47.4575

## Sheet: Down-regulated
Gene name	ctrl-1	ctrl-2	ctrl-3	cold-1	cold-2	cold-3	isy-1-1	isy-1-2	isy-1-3
clec-1	482.603	474.507	483.009	161.465	214.454	164.635	301.358	235.569	259.849
elo-5	457.324	415.336	406.508	159.956	161.575	164.635	175.504	283.566	241.956
sams-1	1615.57	1612.41	1432.53	928.045	888.664	826.113	1175.41	1337.84	1304.69
abhd-3.2	141.334	152.479	126.002	32.4438	58.7546	50.9584	58.886	63.4438	51.3475
Y48E1B.8	88.4772	108.101	108.002	14.3356	35.2528	19.5994	45.0305	21.5157	23.3398
R12C12.1	908.902	939.91	852.016	519.101	553.762	631.1	494.181	471.69	482.355
cth-2	757.227	927.393	759.015	447.423	528.792	508.604	517.274	434.176	494.025
col-103	1284.64	1261.94	1188.02	645.859	772.623	810.434	772.446	682.986	770.212
ZK512.7	151.675	180.927	124.502	61.1151	51.4103	68.5978	51.9583	68.4089	79.3552
col-143	2640.53	2576.22	2536.55	1218.53	1395.42	1546.39	1617.63	1383.07	1499.97
ugt-22	314.841	242.374	262.505	123.739	157.169	131.316	81.9786	78.8909	91.0251
pgp-9	352.76	334.544	337.507	189.381	211.517	200.894	244.781	200.262	187.496
hprt-1	168.911	186.617	169.503	89.7864	91.0697	97.0169	109.69	115.302	98.805
Y16B4A.2	698.625	582.608	604.512	406.68	309.931	381.208	312.904	392.248	402.222
C40H1.7	42.515	28.4476	19.5004	3.77254	4.4066	3.91987	11.5463	15.4472	12.4479
K02E11.10	499.839	367.544	456.009	166.746	262.927	205.793	368.326	275.291	231.842
col-101	1694.85	1705.72	1623.03	753.753	879.851	1146.56	870.59	831.389	925.811
F57F5.1	1566.16	1243.73	1149.02	879.756	724.151	838.853	631.582	739.809	803.666
ZC416.6	392.976	329.993	339.007	202.208	227.674	206.773	239.008	217.915	245.068
vit-1	14568.9	15238.8	13299.3	6402	8465.07	9036.29	819.786	994.136	1123.42
C16A3.10	422.852	415.336	430.508	237.67	280.553	304.77	286.348	284.669	300.305
ahcy-1	10110.5	10291.2	8046.16	6968.63	6668.65	6549.13	3357.66	3753.11	3759.26
trpp-12	49.4093	63.7227	43.5008	12.8266	11.7509	19.5994	9.23703	24.2741	18.6718
acox-2	171.209	125.17	139.503	62.6241	82.2565	70.5577	31.175	43.0314	30.3417
perm-2	1312.22	1293.8	1186.52	746.208	865.162	954.489	764.364	758.567	720.421
asp-13	838.809	844.326	823.516	536.455	609.579	532.123	133.937	188.125	206.168
Y40H7A.10	128.694	163.858	106.502	54.3246	67.5678	54.8782	31.175	38.6179	33.4537
pmp-5	927.287	908.049	787.515	557.581	655.114	626.2	277.111	300.668	305.751
acp-6	1523.65	1347.28	1576.53	660.194	995.891	886.871	871.744	693.468	826.228
cyp-25A2	83.8809	60.309	57.0011	22.6352	32.3151	29.3991	38.1027	39.1696	42.7896
nhr-114	386.082	364.13	405.008	199.945	306.993	214.613	148.947	144.541	155.598
ugt-63	31.0245	40.9646	27.0005	7.54508	1.46887	11.7596	11.5463	16.5505	14.0039
ldp-1	1576.5	1653.38	2077.54	848.821	1226.5	1043.67	991.826	695.123	727.423
F42A8.1	186.147	184.341	144.003	77.7143	105.758	108.777	109.69	96.5448	115.921
col-80	3858.52	3926.91	3586.57	2371.42	2601.36	2927.17	2565.58	2041.79	2432.78
smp-2	119.502	129.721	112.502	61.8696	69.0367	75.4576	77.3601	67.3055	72.3533
col-178	4230.82	4088.5	3796.57	2473.28	2673.34	3135.9	1856.64	1673.81	1960.54
C30G12.2	739.991	661.123	555.011	299.54	408.345	405.707	46.1851	68.9606	64.5734
ilys-5	1895.94	1553.24	1569.03	1034.43	957.701	1294.54	65.8138	75.5808	94.1371
mel-32	2318.79	2129.02	2242.54	1690.85	1731.79	1866.84	1010.3	1091.23	1080.63
F08A8.4	117.204	120.618	106.502	59.6061	66.099	73.4976	64.6592	49.0999	59.9054
cpt-5	109.16	110.377	87.0017	39.2344	48.4726	53.8983	42.7212	62.3404	56.0154
aco-1	1321.41	1200.49	1291.52	950.68	1072.27	943.71	774.756	783.392	735.203
cpr-1	2156.77	1474.73	1773.03	1280.4	957.701	1159.3	312.904	409.902	488.579
C06A1.4	584.869	576.918	613.512	462.513	343.715	461.565	423.749	410.453	422.45
K09C4.5	21.832	13.6549	15.0003	2.26352	1.46887	2.93991	2.30926	2.20674	3.11197
col-8	1823.55	1913.96	1830.04	985.387	1264.69	1333.74	700.859	557.753	624.728
F09E5.3	424.001	359.578	424.508	278.413	296.711	300.85	258.637	265.912	276.187
pho-13	127.545	98.9978	124.502	55.8336	61.6924	75.4576	26.5565	31.446	30.3417
pud-3	121.8	65.9985	82.5016	29.4258	49.9414	27.4391	36.9481	10.482	17.8938
pmt-2	2201.59	2080.09	2067.04	1634.26	1711.23	1730.62	875.208	941.726	942.149
F44E7.5	195.339	197.996	205.504	118.458	124.854	132.296	120.081	99.3033	84.0232
F48E3.4	280.369	352.751	345.007	225.598	232.081	212.653	248.245	220.674	249.736
papl-1	152.824	180.927	171.003	114.685	111.634	105.837	83.1332	82.201	87.9131
cat-4	125.247	114.928	118.502	64.8877	74.9122	79.3774	87.7518	72.2707	70.0193
C15H9.9	351.611	332.269	301.506	187.118	226.205	258.712	183.586	141.783	165.712
dhs-25	535.459	521.161	552.011	245.215	415.689	328.289	99.298	53.5134	83.2452
sucl-2	306.797	291.304	366.007	229.37	199.766	232.253	235.544	259.292	218.616
F09G8.5	28.7264	15.9307	24.0005	4.52705	10.2821	0.979968	6.92777	3.31011	10.1139
cpr-5	2718.66	2337.26	2718.05	1957.19	1984.44	1839.4	1531.04	1161.3	1121.86
mct-6	456.174	413.06	391.508	324.438	302.586	308.69	301.358	278.601	290.191
cyp-35A2	147.079	93.3083	75.0014	36.2164	51.4103	46.0585	17.3194	18.2056	28.7857
T13F3.6	241.301	195.72	181.503	132.793	99.8829	149.935	10.3917	22.0674	20.2278
dct-16	895.113	799.948	625.512	504.766	446.535	643.839	256.327	315.564	305.751
B0286.3	175.805	182.065	204.004	103.368	148.355	126.416	105.071	97.0965	95.693
C06A5.6	258.537	278.787	288.006	208.999	183.608	200.894	199.751	226.191	211.614
gcsh-1	42.515	48.93	51.001	24.8988	22.033	16.6595	8.0824	19.309	14.0039
acs-5	383.784	377.785	369.007	298.031	258.52	280.271	275.956	250.465	262.961
hsp-12.3	39.0678	19.3444	43.5008	6.79057	14.6887	10.7797	4.61851	9.93033	4.66795
col-140	7634.32	7457.84	7285.64	4538.36	5352.55	5582.88	4165.9	3008.89	3819.16
vit-4	7465.4	7580.73	6387.12	3890.24	4898.67	5117.4	916.775	1059.23	1299.25
spp-23	106.862	93.3083	100.502	49.7975	67.5678	48.9984	39.2574	40.273	54.4595
Y62E10A.14	170.06	178.651	177.003	119.212	101.352	125.436	106.226	107.027	140.039
T28D6.3	82.7319	56.8953	78.0015	25.6533	51.4103	34.2989	42.7212	33.1011	46.6795
pph-4.2	258.537	254.891	312.006	167.501	176.264	204.813	217.07	151.162	164.934
hsp-60	2837.01	3046.17	3244.56	2153.37	2504.42	2317.63	2342.74	1745.53	1847.73
cyp-25A1	50.5584	35.2751	27.0005	10.5631	20.5641	11.7596	6.92777	4.41348	10.1139
K11H3.3	304.499	295.856	265.505	202.963	204.172	232.253	187.05	203.572	196.832
sptl-3	197.637	196.858	184.504	126.003	155.7	124.456	131.628	151.713	139.261
sfxn-1.5	105.713	120.618	115.502	76.2053	60.2235	74.4776	73.8962	52.4101	60.6834
T05E7.1	18.3849	21.6202	30.0006	9.05409	7.34433	7.83975	8.0824	5.51685	10.1139
hmit-1.1	29.8754	52.3437	36.0007	13.5811	24.9707	13.7196	18.4741	13.2404	10.8919
T09B4.8	218.32	217.34	210.004	150.902	171.857	149.935	163.957	153.92	155.598
col-122	8033.04	8025.65	8484.16	4663.61	6355.78	6053.27	4782.47	3055.23	4189.49
col-42	1467.34	1478.14	1260.02	955.207	1095.77	1134.8	1064.57	906.418	974.824
mrp-4	728.5	839.775	933.018	648.877	600.766	668.339	638.509	612.922	616.948
grd-3	206.83	191.168	151.503	139.584	114.572	103.877	69.2777	75.5808	96.471
mct-3	349.312	342.51	328.506	239.933	277.616	251.852	199.751	204.675	213.17
nrf-6	381.486	372.095	327.006	273.886	280.553	267.531	234.39	262.602	270.741
K08A2.1	165.464	174.1	195.004	115.44	142.48	111.716	113.154	91.028	107.363
tba-4	598.657	581.47	631.512	447.423	480.319	479.205	375.254	309.495	343.873
F10F2.2	243.599	266.27	273.005	160.71	215.923	183.254	143.174	111.44	125.257
K01D12.9	44.8131	65.9985	52.501	22.6352	29.3773	31.359	18.4741	8.82696	10.8919
clec-7	27.5773	19.3444	18.0003	3.77254	10.2821	7.83975	6.92777	6.62022	6.22394
vit-6	47307.7	45763.2	42074.3	31867.4	30844.7	36031.5	10591.4	13558.8	13176.9
vit-5	30031.7	30123.8	27083	17159.8	21145.8	20288.3	5089.6	6360.93	6925.69
par-4	210.277	256.029	276.005	174.291	189.484	174.434	187.05	168.816	196.054
vit-2	37854.4	36821.5	33494.1	25196	24522.7	28701.3	9771.62	12525.5	12092.3
col-93	6622	6727.3	6789.13	3885.72	5411.3	4899.84	5075.75	2919.52	3959.98
Y38F2AR.9	675.644	659.985	679.513	461.004	528.792	543.883	374.1	269.774	287.079
pdhb-1	777.91	802.224	855.016	634.541	659.521	641.879	523.047	417.625	487.801
atic-1	157.42	129.721	145.503	93.559	108.696	85.2573	55.4222	66.2022	88.6911
